# Supplementary material for: First Identification of RNA-Binding Proteins That Regulate Alternative Exons in the Dystrophin Gene
Source: Int J Mol Sci. 2020 Oct 21;21(20):7803. doi: 10.3390/ijms21207803 (PMC7589424; doi:10.3390/ijms21207803)
Supplement: Supplementary file 1 [file ijms-21-07803-s001.zip]

Archive with 20 entries (17 files):
- supplemental data/
- supplemental data/Suppl Table S1.pdf
- __MACOSX/
- __MACOSX/supplemental data/
- __MACOSX/supplemental data/._Suppl Table S1.pdf
- supplemental data/Suppl Table S4.xlsx
- __MACOSX/supplemental data/._Suppl Table S4.xlsx
- supplemental data/Suppl Table S3.xlsx
- __MACOSX/supplemental data/._Suppl Table S3.xlsx
- supplemental data/Suppl Table S2.xlsx
- __MACOSX/supplemental data/._Suppl Table S2.xlsx
- supplemental data/Legend_to_suppl_Tables.pdf
- __MACOSX/supplemental data/._Legend_to_suppl_Tables.pdf
- supplemental data/Supplementary Figures.pdf
- __MACOSX/supplemental data/._Supplementary Figures.pdf
- supplemental data/suppl Table S6.xlsx
- __MACOSX/supplemental data/._suppl Table S6.xlsx
- supplemental data/Suppl Table S5.xlsx
- __MACOSX/supplemental data/._Suppl Table S5.xlsx
- supplemental data/ijms-958132-supplementary-eng edited.docx
