# Supplementary material for: First Identification of RNA-Binding Proteins That Regulate Alternative Exons in the Dystrophin Gene
Source: Int J Mol Sci. 2020 Oct 21;21(20):7803. doi: 10.3390/ijms21207803 (PMC7589424; doi:10.3390/ijms21207803)
Supplement: Supplementary file 1 [file ijms-21-07803-s001.zip › supplemental data/Suppl Table S4.xlsx]

## Sheet: |ΔSJ|≥0.05
Event type	Junction	Event	si-RNA	1st_base_intron(1-based) ⧗	last_base_intron(1-based) ⧗	Type	Strand	IntronSize	UpstreamExon	DownstreamExon	READS_#1	psi5_#1	psi3_#1	Mean(psi5,psi3)_#1	READS_#2	psi5_#2	psi3_#2	Mean(psi5,psi3)_#2	READS_#3	psi5_#3	psi3_#3	Mean(psi5,psi3)_#3	READS_#4	psi5_#4	psi3_#4	Mean(psi5,psi3)_#4	Splice Junction (SJ)°	SD	△SJ ▲
Exon skipping	jction_8-10	skip_E9	si-Ctrl	32717228	32663270	STAR_junction	2	53959	End.Exon8+1	Start.Exon10-1	31	0.00697	0.00768	0.007325	17	0.00646	0.00727	0.006865	26	0.01141	0.01204	0.011725	5	0.00409	0.00446	0.004275	0.0075475	0.00309171
Exon skipping	jction_8-10	skip_E9	si-DDX5_DDX17	32717228	32663270	STAR_junction	2	53959	End.Exon8+1	Start.Exon10-1	347	0.1608	0.16861	0.164705	454	0.22786	0.24086	0.23436									0.199533	0.0492535	0.191985
Exon skipping	jction_8-10	skip_E9	si-QKI	32717228	32663270	STAR_junction	2	53959	End.Exon8+1	Start.Exon10-1	145	0.10545	0.1112	0.108325	144	0.15238	0.15947	0.155925									0.132125	0.0336583	0.124577
Exon skipping	jction_36-38	skip_E37	si-Ctrl	32382698	32366646	STAR_junction	2	16053	End.Exon36+1	Start.Exon38-1	46	0.01486	0.01734	0.0161	35	0.01583	0.01904	0.017435	40	0.01983	0.02367	0.02175	16	0.01198	0.0142	0.01309	0.0170937	0.00359697
Exon skipping	jction_36-38	skip_E37	si-DAZAP1	32382698	32366646	STAR_junction	2	16053	End.Exon36+1	Start.Exon38-1	205	0.08731	0.10281	0.09506	66	0.06138	0.07221	0.066795									0.0809275	0.0199864	0.0638337
Exon skipping	jction_36-38	skip_E37	si-DDX5_DDX17	32382698	32366646	STAR_junction	2	16053	End.Exon36+1	Start.Exon38-1	385	0.23854	0.29457	0.266555	531	0.27624	0.33197	0.304105									0.28533	0.0265519	0.268236
Exon skipping	jction_36-38	skip_E37	si-TDP43	32382698	32366646	STAR_junction	2	16053	End.Exon36+1	Start.Exon38-1	209	0.1084	0.14169	0.125045	57	0.08028	0.1092	0.09474									0.109893	0.0214289	0.0927988
Exon skipping	jction_37-39	skip_E38	si-Ctrl	32380904	32364198	STAR_junction	2	16707	End.Exon37+1	Start.Exon39-1	97	0.03578	0.03609	0.035935	61	0.03257	0.03216	0.032365	66	0.03837	0.03767	0.03802	13	0.01151	0.01229	0.0119	0.029555	0.0119994
Exon skipping	jction_37-39	skip_E38	si-QKI	32380904	32364198	STAR_junction	2	16707	End.Exon37+1	Start.Exon39-1	72	0.06545	0.07004	0.067745	92	0.11514	0.11071	0.112925									0.090335	0.0319471	0.06078
Exon skipping	jction_37-39	skip_E38	si-SRSF2	32380904	32364198	STAR_junction	2	16707	End.Exon37+1	Start.Exon39-1	116	0.10339	0.10933	0.10636	97	0.08449	0.08355	0.08402									0.09519	0.0157968	0.065635
Exon skipping	jction_37-39	skip_E38	si-TDP43	32380904	32364198	STAR_junction	2	16707	End.Exon37+1	Start.Exon39-1	166	0.11512	0.109	0.11206	55	0.10536	0.09769	0.101525									0.106792	0.00744937	0.0772375
Exon skipping	jction_40-42	skip_E41	si-Ctrl	32361250	32328394	STAR_junction	2	32857	End.Exon40+1	Start.Exon42-1	1	0.00041	0.00031	0.00036	3	0.00159	0.00125	0.00142	3	0.00172	0.00143	0.001575	0	0	0	0	0.00083875	0.000777307
Exon skipping	jction_40-42	skip_E41	si-QKI	32361250	32328394	STAR_junction	2	32857	End.Exon40+1	Start.Exon42-1	41	0.0381	0.03078	0.03444	65	0.07656	0.0636	0.07008									0.05226	0.0252013	0.0514213
Exon skipping	jction_70-72	skip_E71	si-Ctrl	31196785	31191722	STAR_junction	2	5064	End.Exon70+1	Start.Exon72-1	894	0.29073	0.28663	0.28868	554	0.30174	0.31442	0.30808	473	0.31449	0.32916	0.321825	239	0.31324	0.34993	0.331585	0.312543	0.0186021
Exon skipping	jction_70-72	skip_E71	si-DAZAP1	31196785	31191722	STAR_junction	2	5064	End.Exon70+1	Start.Exon72-1	941	0.40824	0.42141	0.414825	255	0.35607	0.38545	0.37076									0.392792	0.0311587	0.08025
Exon skipping	jction_70-72	skip_E71	si-DDX5_DDX17	31196785	31191722	STAR_junction	2	5064	End.Exon70+1	Start.Exon72-1	334	0.1887	0.19419	0.191445	197	0.12979	0.13957	0.13468									0.163062	0.0401389	-0.14948
Exon skipping	jction_70-72	skip_E71	si-hnRNPA2	31196785	31191722	STAR_junction	2	5064	End.Exon70+1	Start.Exon72-1	391	0.5172	0.51926	0.51823	367	0.46222	0.48609	0.474155									0.496192	0.0311657	0.18365
Exon skipping	jction_70-72	skip_E71	si-MBNL1	31196785	31191722	STAR_junction	2	5064	End.Exon70+1	Start.Exon72-1	194	0.13927	0.14686	0.143065	137	0.15838	0.16466	0.16152									0.152292	0.0130497	-0.16025
Exon skipping	jction_70-72	skip_E71	si-PTBP1	31196785	31191722	STAR_junction	2	5064	End.Exon70+1	Start.Exon72-1	644	0.58386	0.61864	0.60125	337	0.60612	0.63585	0.620985									0.611117	0.0139548	0.298575
Exon skipping	jction_70-72	skip_E71	si-QKI	31196785	31191722	STAR_junction	2	5064	End.Exon70+1	Start.Exon72-1	597	0.69097	0.72539	0.70818	491	0.69844	0.73174	0.71509									0.711635	0.00488611	0.399093
Exon skipping	jction_70-72	skip_E71	si-RBFOX1	31196785	31191722	STAR_junction	2	5064	End.Exon70+1	Start.Exon72-1	596	0.24327	0.24218	0.242725	207	0.14315	0.15471	0.14893									0.195827	0.0663231	-0.116715
Exon skipping	jction_70-72	skip_E71	si-RBM4	31196785	31191722	STAR_junction	2	5064	End.Exon70+1	Start.Exon72-1	161	0.11599	0.11599	0.11599	102	0.10874	0.11409	0.111415									0.113702	0.00323501	-0.19884
Exon skipping	jction_70-72	skip_E71	si-SRSF1	31196785	31191722	STAR_junction	2	5064	End.Exon70+1	Start.Exon72-1	1163	0.65118	0.64972	0.65045	305	0.51871	0.59223	0.55547									0.60296	0.067161	0.290417
Exon skipping	jction_70-72	skip_E71	si-TRA2-b	31196785	31191722	STAR_junction	2	5064	End.Exon70+1	Start.Exon72-1	219	0.17844	0.18358	0.18101	97	0.22146	0.23716	0.22931									0.20516	0.0341533	-0.107382
Exon skipping	jction_73-75	skip_E74	si-Ctrl	31190464	31165636	STAR_junction	2	24829	End.Exon73+1	Start.Exon75-1	6	0.00176	0.00169	0.001725	6	0.00339	0.00341	0.0034	5	0.0035	0.00316	0.00333	0	0	0	0	0.00211375	0.00160756
Exon skipping	jction_73-75	skip_E74	si-DDX5_DDX17	31190464	31165636	STAR_junction	2	24829	End.Exon73+1	Start.Exon75-1	146	0.08722	0.08568	0.08645	118	0.08204	0.07688	0.07946									0.082955	0.00494268	0.0808413
Exon skipping	jction_77-79	skip_E78	si-Ctrl	31152218	31140048	STAR_junction	2	12171	End.Exon77+1	Start.Exon79-1	1610	0.31637	0.31305	0.31471	553	0.29213	0.29699	0.29456	595	0.28347	0.28551	0.28449	233	0.27771	0.27871	0.27821	0.292992	0.0159679
Exon skipping	jction_77-79	skip_E78	si-CELF1	31152218	31140048	STAR_junction	2	12171	End.Exon77+1	Start.Exon79-1	300	0.52817	0.53097	0.52957	661	0.55037	0.54047	0.54542									0.537495	0.0112076	0.244503
Exon skipping	jction_77-79	skip_E78	si-DAZAP1	31152218	31140048	STAR_junction	2	12171	End.Exon77+1	Start.Exon79-1	147	0.04958	0.04961	0.049595	71	0.06885	0.06894	0.068895									0.059245	0.0136472	-0.233747
Exon skipping	jction_77-79	skip_E78	si-DDX5_DDX17	31152218	31140048	STAR_junction	2	12171	End.Exon77+1	Start.Exon79-1	299	0.14184	0.1413	0.14157	207	0.15415	0.15491	0.15453									0.14805	0.0091641	-0.144942
Exon skipping	jction_77-79	skip_E78	si-hnRNPA2	31152218	31140048	STAR_junction	2	12171	End.Exon77+1	Start.Exon79-1	484	0.39478	0.39868	0.39673	264	0.35106	0.35389	0.352475									0.374603	0.031293	0.08161
Exon skipping	jction_77-79	skip_E78	si-MBNL1	31152218	31140048	STAR_junction	2	12171	End.Exon77+1	Start.Exon79-1	1169	0.91903	0.9212	0.920115	803	0.80461	0.8014	0.803005									0.86156	0.0828093	0.568568
Exon skipping	jction_77-79	skip_E78	si-QKI	31152218	31140048	STAR_junction	2	12171	End.Exon77+1	Start.Exon79-1	1008	0.84564	0.84706	0.84635	650	0.8344	0.83763	0.836015									0.841182	0.00730795	0.54819
Exon skipping	jction_77-79	skip_E78	si-RBFOX1	31152218	31140048	STAR_junction	2	12171	End.Exon77+1	Start.Exon79-1	1539	0.5625	0.56209	0.562295	682	0.57023	0.57263	0.57143									0.566863	0.00645942	0.27387
Exon skipping	jction_77-79	skip_E78	si-RBFOX2	31152218	31140048	STAR_junction	2	12171	End.Exon77+1	Start.Exon79-1	1321	0.67953	0.67674	0.678135	1047	0.56595	0.57151	0.56873									0.623432	0.077361	0.33044
Exon skipping	jction_77-79	skip_E78	si-RBM4	31152218	31140048	STAR_junction	2	12171	End.Exon77+1	Start.Exon79-1	400	0.24922	0.24876	0.24899	206	0.20724	0.20662	0.20693									0.22796	0.0297409	-0.0650325
Exon skipping	jction_77-79	skip_E78	si-SRSF1	31152218	31140048	STAR_junction	2	12171	End.Exon77+1	Start.Exon79-1	2258	0.792	0.78758	0.78979	454	0.80212	0.80354	0.80283									0.79631	0.00922067	0.503318
Exon skipping	jction_77-79	skip_E78	si-SRSF2	31152218	31140048	STAR_junction	2	12171	End.Exon77+1	Start.Exon79-1	151	0.13981	0.1393	0.139555	123	0.08958	0.09111	0.090345									0.11495	0.0347967	-0.178042
Exon skipping	jction_77-79	skip_E78	si-TDP43	31152218	31140048	STAR_junction	2	12171	End.Exon77+1	Start.Exon79-1	1678	0.90264	0.89493	0.898785	1174	0.8607	0.84339	0.852045									0.875415	0.0330502	0.582422
Pseudoexon	jction_1-1a	PE1a	si-Ctrl	33229398	33096465	STAR_junction	2	132934	End.Exon1+1	Start.Exon1a-1	1141	0.17983	*	0.179505	328	0.1194	*	0.130075	288	0.10084	*	0.108785	147	0.10014	*	0.104645	0.130752	0.0343581
Pseudoexon	jction_1a-2	PE1a	si-Ctrl	33096302	33038318	STAR_junction	2	57985	End.Exon1a+1	Start.Exon2-1	1117	*	0.17918		391	*	0.14075		337	*	0.11673		161	*	0.10915
Pseudoexon	jction_1-1a	PE1a	si-CELF1	33229398	33096465	STAR_junction	2	132934	End.Exon1+1	Start.Exon1a-1	80	0.07519	*	0.08585	96	0.07159	*	0.0748									0.080325	0.00781353	-0.0504275
Pseudoexon	jction_1a-2	PE1a	si-CELF1	33096302	33038318	STAR_junction	2	57985	End.Exon1a+1	Start.Exon2-1	105	*	0.09651		105	*	0.07801
Pseudoexon	jction_1-1a	PE1a	si-DAZAP1	33229398	33096465	STAR_junction	2	132934	End.Exon1+1	Start.Exon1a-1	204	0.07181	*	0.075335	120	0.05116	*	0.056135									0.065735	0.0135765	-0.0650175
Pseudoexon	jction_1a-2	PE1a	si-DAZAP1	33096302	33038318	STAR_junction	2	57985	End.Exon1a+1	Start.Exon2-1	225	*	0.07886		141	*	0.06111
Pseudoexon	jction_1-1a	PE1a	si-DDX5_DDX17	33229398	33096465	STAR_junction	2	132934	End.Exon1+1	Start.Exon1a-1	108	0.03741	*	0.03801	105	0.02986	*	0.031745									0.0348775	0.00443002	-0.095875
Pseudoexon	jction_1a-2	PE1a	si-DDX5_DDX17	33096302	33038318	STAR_junction	2	57985	End.Exon1a+1	Start.Exon2-1	111	*	0.03861		109	*	0.03363
Pseudoexon	jction_1-1a	PE1a	si-PTBP1	33229398	33096465	STAR_junction	2	132934	End.Exon1+1	Start.Exon1a-1	110	0.05228	*	0.05808	103	0.06503	*	0.068635									0.0633575	0.00746351	-0.067395
Pseudoexon	jction_1a-2	PE1a	si-PTBP1	33096302	33038318	STAR_junction	2	57985	End.Exon1a+1	Start.Exon2-1	136	*	0.06388		115	*	0.07224
Pseudoexon	jction_1-1a	PE1a	si-RBFOX1	33229398	33096465	STAR_junction	2	132934	End.Exon1+1	Start.Exon1a-1	186	0.06017	*	0.064465	57	0.02734	*	0.032525									0.048495	0.022585	-0.0822575
Pseudoexon	jction_1a-2	PE1a	si-RBFOX1	33096302	33038318	STAR_junction	2	57985	End.Exon1a+1	Start.Exon2-1	208	*	0.06876		79	*	0.03771
Pseudoexon	jction_1-1a	PE1a	si-RBM4	33229398	33096465	STAR_junction	2	132934	End.Exon1+1	Start.Exon1a-1	171	0.07745	*	0.081685	53	0.03555	*	0.03915									0.0604175	0.0300768	-0.070335
Pseudoexon	jction_1a-2	PE1a	si-RBM4	33096302	33038318	STAR_junction	2	57985	End.Exon1a+1	Start.Exon2-1	191	*	0.08592		64	*	0.04275
⧗	based on human assembly GRCh37 (hg19)
▲	△SJ = SJ(si-RBP)-SJ(si-ctrl)
°	SJ=Mean(Psi5, psi3), see Supplementary Figure 1 for calculation details
*	not used in the Splicing Junction calculation
#n	biological replicates (n=4 for si-Ctrl and n=2 for si-RBP)

## Sheet: PSI exon
Exon	si-RBP	PSI_#1	PSI_#2	PSI_#3	PSI_#4	Mean_PSI	∆PSI▲
9	si-ctrl	0.98021	0.98092	0.98253	0.98151	0.981293
	si-DDX5/17	0.81772	0.74417			0.780945	-0.200348
	si-QKI	0.88179	0.8248			0.853295	-0.127998
37	si-ctrl	0.95267	0.96341	0.96352	0.97221	0.962952
	si-DAZAP1	0.84596	0.91526			0.88061	-0.0823425
	si-DDX5/17	0.70516	0.67088			0.68802	-0.274932
	si-TDP43	0.81913	0.83226			0.825695	-0.137257
38	si-ctrl	0.92953	0.94506	0.94469	0.9697	0.947245
	si-QKI	0.91728	0.85591			0.886595	-0.06065
	si-SRSF2	0.86736	0.87373			0.870545	-0.0767
	si-TDP43	0.81844	0.81689			0.817665	-0.12958
41	si-ctrl	0.96494	0.97798	0.98252	0.98476	0.97755
	si-QKI	0.95232	0.89958			0.92595	-0.0516
71	si-ctrl	0.67798	0.68343	0.66266	0.66164	0.671428
	si-DAZAP1	0.57737	0.61287			0.59512	-0.0763075
	si-DDX5/17	0.78055	0.84468			0.812615	0.141187
	si-hnRNPA2	0.47547	0.52241			0.49894	-0.172488
	si-MBNL1	0.85174	0.81986			0.8358	0.164373
	si-PTBP1	0.39347	0.37097			0.38222	-0.289208
	si-QKI	0.27104	0.25905			0.265045	-0.406383
	si-RBFOX1	0.74524	0.84528			0.79526	0.123833
	si-RBM4	0.86638	0.88076			0.87357	0.202142
	si-SRSF1	0.34303	0.44404			0.393535	-0.277893
	si-TRA2-b	0.6499	0.81101			0.730455	0.0590275
74	si-ctrl	0.96015	0.98542	0.97646	0.98846	0.977622
	si-DDX5/17	0.87025	0.88311			0.87668	-0.100943
78	si-ctrl	0.6748	0.69958	0.71381	0.71737	0.70139
	si-CELF1	0.46773	0.44782			0.457775	-0.243615
	si-DAZAP1	0.94832	0.92336			0.93584	0.23445
	si-DDX5/17	0.8519	0.83879			0.845345	0.143955
	si-hnRNPA2	0.60279	0.64415			0.62347	-0.07792
	si-MBNL1	0.0771	0.19121			0.134155	-0.567235
	si-QKI	0.14226	0.1583			0.15028	-0.55111
	si-RBFOX1	0.43102	0.42415			0.427585	-0.273805
	si-RBFOX2	0.31746	0.42749			0.372475	-0.328915
	si-RBM4	0.74023	0.78747			0.76385	0.06246
	si-SRSF1	0.20118	0.19295			0.197065	-0.504325
	si-SRSF2	0.85582	0.90385			0.879835	0.178445
	si-TDP43	0.09004	0.13823			0.114135	-0.587255
PE1a	si-ctrl	0.17833	0.12989	0.10892	0.10434	0.13037
	si-CELF1	0.08585	0.07475			0.0803	-0.05007
	si-DAZAP1	0.07517	0.05595			0.06556	-0.06481
	si-DDX5/17	0.03787	0.03183			0.03485	-0.09552
	si-PTBP1	0.0581	0.06847			0.063285	-0.067085
	si-RBFOX1	0.0636	0.03241			0.048005	-0.082365
	si-RBM4	0.08202	0.03941			0.060715	-0.069655
▲	△PSI = PSI(si-RBP)-PSI(si-ctrl)
