# Supplementary material for: First Identification of RNA-Binding Proteins That Regulate Alternative Exons in the Dystrophin Gene
Source: Int J Mol Sci. 2020 Oct 21;21(20):7803. doi: 10.3390/ijms21207803 (PMC7589424; doi:10.3390/ijms21207803)
Supplement: Supplementary file 1 [file ijms-21-07803-s001.zip › supplemental data/Suppl Table S3.xlsx]

## Sheet: RNA-seq read mapping 
Suppl Table S4: Mapping statistics
	CTRL_#1	CTRL_#2	CTRL_#3	CTRL_#4	CELF1_#1	CELF1_#2	DAZAP1_#1	DAZAP1_#2	DDX5/DDX17_#1	DDX5/DDX17_#2	RBFOX1_#1	RBFOX1_#2	RBFOX2_#1	RBFOX2_#2	hnRNPA1_#1	hnRNPA1_#2	hnRNPA2_#1	hnRNPA2_#2	MBNL1_#1	MBNL1_#2	PTBP1_#1	PTBP1_#2	QKI_#1	QKI_#2	RBM4_#1	RBM4_#2	SRSF1_#1	SRSF1_#2	SRSF2_#1	SRSF2_#2	TDP-43_#1	TDP-43_#2	TRA2b_#1	TRA2b_#2
Number of input reads |	125081	115479	67329	49864	29221	61090	85356	44950	69166	79943	68034	53878	58029	74021	60446	109868	27916	40796	60519	52101	49027	29396	44252	34182	53586	55187	82557	49370	56763	47417	69421	41315	37605	63830
Average input read length |	385	293	423	328	408	237	421	326	378	328	408	421	406	419	437	394	432	385	398	329	411	347	404	378	422	313	433	247	308	420	358	240	336	389
UNIQUE READS:
Uniquely mapped reads number |	105024	65915	57126	40632	23935	52537	71734	37497	59230	67414	56388	47789	48573	62652	41286	92963	19071	33877	50772	43075	42201	24677	37264	29331	46380	47351	70112	30078	47333	40126	59493	35927	28695	53317
Uniquely mapped reads % |	83.96%	57.08%	84.85%	81.49%	81.91%	86.00%	84.04%	83.42%	85.63%	84.33%	82.88%	88.70%	83.70%	84.64%	68.30%	84.61%	68.32%	83.04%	83.89%	82.68%	86.08%	83.95%	84.21%	85.81%	86.55%	85.80%	84.93%	60.92%	83.39%	84.62%	85.70%	86.96%	76.31%	83.53%
Average mapped length |	380.46	383.57	423.35	337.91	424.61	238.96	418.02	329.57	378.66	329.14	407.27	423.74	402.70	422.37	426.95	392.21	424.13	388.58	396.39	335.01	411.32	344.80	405.02	379.51	419.68	312.87	430.20	303.72	311.32	416.60	356.03	238.25	334.43	388.38
Number of splices: Total |	269823	168625	162452	89295	67516	79103	202932	81498	150667	145095	155900	135896	131998	176043	121126	243059	54944	87263	133231	94217	116507	56134	99503	72858	130540	96353	199621	58552	95645	112181	139649	54802	68245	138432
MULTI-MAPPING READS:
Number of reads mapped to multiple loci |	0	0	0	0	0	0	0	4530	0	7943	0	0	0	0	0	0	0	0	0	0	0	0	0	0	0	0	0	0	0	0	0	0	0	7169
% of reads mapped to multiple loci |	0.00%	0.00%	0.00%	0.00%	0.00%	0.00%	0.00%	10.08%	0.00%	9.94%	0.00%	0.00%	0.00%	0.00%	0.00%	0.00%	0.00%	0.00%	0.00%	0.00%	0.00%	0.00%	0.00%	0.00%	0.00%	0.00%	0.00%	0.00%	0.00%	0.00%	0.00%	0.00%	0.00%	11.23%
Number of reads mapped to too many loci |	14323	9130	6226	4507	2617	4509	8771	11	6381	10	7248	3840	5782	6713	14045	12771	6259	4305	5979	4997	4325	3209	4226	3424	5130	4834	9182	3066	5519	4618	6693	3125	2499	12
% of reads mapped to too many loci |	11.45%	7.91%	9.25%	9.04%	8.96%	7.38%	10.28%	0.02%	9.23%	0.01%	10.65%	7.13%	9.96%	9.07%	23.24%	11.62%	22.42%	10.55%	9.88%	9.59%	8.82%	10.92%	9.55%	10.02%	9.57%	8.76%	11.12%	6.21%	9.72%	9.74%	9.64%	7.56%	6.65%	0.02%
UNMAPPED READS:
% of reads unmapped: too many mismatches |	0.02%	0.01%	0.03%	0.04%	0.05%	0.07%	0.02%	0.04%	0.04%	0.06%	0.03%	0.01%	0.04%	0.03%	0.03%	0.02%	0.01%	0.07%	0.02%	0.04%	0.04%	0.06%	0.02%	0.03%	0.01%	0.04%	0.01%	0.03%	0.06%	0.01%	0.04%	0.08%	0.04%	0.02%
% of reads unmapped: too short |	4.57%	35.00%	5.88%	9.44%	9.09%	6.54%	5.66%	6.44%	5.10%	5.67%	6.44%	4.17%	6.30%	6.26%	8.43%	3.74%	9.25%	6.34%	6.20%	7.69%	5.06%	5.07%	6.22%	4.15%	3.87%	5.40%	3.94%	32.83%	6.83%	5.62%	4.62%	5.40%	17.01%	5.20%
% of reads unmapped: other |	0.00%	0.00%	0.00%	0.00%	0.00%	0.00%	0.00%	0.00%	0.00%	0.00%	0.00%	0.00%	0.00%	0.00%	0.00%	0.00%	0.00%	0.00%	0.00%	0.00%	0.00%	0.00%	0.00%	0.00%	0.00%	0.00%	0.00%	0.00%	0.00%	0.00%	0.00%	0.00%	0.00%	0.00%

## Sheet: RNA-seq read counts
sample	uniquely mapped reads	average mapped length	average read depth
CTRL_#1	105024	380.46	3536.06
CTRL_#2	65915	383.57	2237.44
CTRL_#3	57126	423.35	2140.2
CTRL_#4	40632	337.91	1215.04
CELF1_#1	23935	424.61	899.384
CELF1_#2	52537	238.96	1110.99
DAZAP1_#1	71734	418.02	2653.65
DAZAP1_#2	37497	329.57	1093.62
DDX5/DDX17_#1	59230	378.66	1984.78
DDX5/DDX17_#2	67414	329.14	1963.6
RBFOX1_#1	56388	407.27	2032.31
RBFOX1_#2	47789	423.74	1792.05
RBFOX2_#1	48573	402.7	1731
RBFOX2_#2	62652	422.37	2341.8
hnRNPA1_#1	41286	426.95	1559.92
hnRNPA1_#2	92963	392.21	3226.64
hnRNPA2_#1	19071	424.13	715.804
hnRNPA2_#2	33877	388.58	1164.95
MBNL1_#1	50772	396.39	1781.02
MBNL1_#2	43075	335.01	1277.04
PTBP1_#1	42201	411.32	1536.12
PTBP1_#2	24677	344.8	752.976
QKI_#1	37264	405.02	1335.63
QKI_#2	29331	379.51	985.08
RBM4_#1	46380	419.68	1722.54
RBM4_#2	47351	312.87	1311.04
SRSF1_#1	70112	430.2	2669.22
SRSF1_#2	30078	303.72	808.433
SRSF2_#1	47333	311.32	1304.05
SRSF2_#2	40126	416.6	1479.34
TDP-43_#1	59493	356.03	1874.45
TDP-43_#2	35927	238.25	757.487
TRA2b_#1	28695	334.43	849.245
TRA2b_#2	53317	388.38	1832.5
Mean	49111	373.992	1637.51
