# Supplementary material for: First Identification of RNA-Binding Proteins That Regulate Alternative Exons in the Dystrophin Gene
Source: Int J Mol Sci. 2020 Oct 21;21(20):7803. doi: 10.3390/ijms21207803 (PMC7589424; doi:10.3390/ijms21207803)
Supplement: Supplementary file 1 [file ijms-21-07803-s001.zip › supplemental data/Suppl Table S2.xlsx]

## Sheet: GO 0008380 
Probe Set ID		average_log2 Signal_d3-diff C25cl48	average_log2 Signal_muscle		Sig log ratio_d3-diff C25cl48 vs muscle	Fold Change_d3-diff C25cl48 vs muscle	FDR	Gene Accession	Gene Symbol	Gene Description
16974830		4.33266	8.81178		-4.47912	-22.3024	0.0112235	NM_013261	PPARGC1A	peroxisome proliferator-activated receptor gamma, coactivator 1 alpha
17114220		4.76219	7.60697		-2.84478	-7.18395	0.198876	NM_001170704	MBNL3	muscleblind-like splicing regulator 3
16915173		6.93659	9.19686		-2.26027	-4.79081	0.044687	NM_001291780	RBM38	RNA binding motif protein 38
16667801		7.09648	8.60188		-1.5054	-2.83903	0.020556	NM_017619	RNPC3	RNA-binding region (RNP1, RRM) containing 3
16947061		10.9838	12.2091		-1.22532	-2.33807	0.0586093	NM_021038	MBNL1	muscleblind-like splicing regulator 1
16871613		8.54587	9.51146		-0.96559	-1.95286	0.242525	NM_006233	POLR2I	polymerase (RNA) II (DNA directed) polypeptide I, 14.5kDa
16820034		7.67967	8.50663		-0.826961	-1.77394	0.131004	NM_001276312	NOL3	nucleolar protein 3 (apoptosis repressor with CARD domain)
16815670		6.80189	7.61597		-0.814088	-1.75819	0.25565	XM_005255380	RBFOX1	RNA binding protein, fox-1 homolog (C. elegans) 1
16775883		9.74175	10.5467		-0.80498	-1.74712	0.0886711	NM_144778	MBNL2	muscleblind-like splicing regulator 2
16685246		6.65705	7.44119		-0.784149	-1.72208	0.279076	NM_032881	LSM10	LSM10, U7 small nuclear RNA associated
16667456		7.78945	8.5384		-0.748951	-1.68057	0.318951	NM_021190	PTBP2	polypyrimidine tract binding protein 2
16899429		6.89243	7.62581		-0.733385	-1.66254	0.0129208	NM_003203	GCFC2	GC-rich sequence DNA-binding factor 2
16738060		8.33341	9.03196		-0.698549	-1.62287	0.0848592	NM_001025596	CELF1	CUGBP, Elav-like family member 1
17014562		8.88013	9.4996		-0.61947	-1.53631	0.10003	NM_206853	QKI	QKI, KH domain containing, RNA binding
16881153		11.1204	11.7188		-0.598347	-1.51398	0.227968	NM_006196	PCBP1	poly(rC) binding protein 1
16758549		9.10665	9.66015		-0.553498	-1.46764	0.0719641	NM_001002251	ARL6IP4	ADP-ribosylation factor-like 6 interacting protein 4
16758601		5.97962	6.49301		-0.513386	-1.4274	0.400079	XM_006719204	SNRNP35	small nuclear ribonucleoprotein 35kDa (U11/U12)
16670758		6.51198	6.97025		-0.458276	-1.3739	0.256507	NM_001204856	SCNM1	sodium channel modifier 1
16750857		5.99365	6.39684		-0.403192	-1.32243	0.377917	NM_001031698	PRPF40B	PRP40 pre-mRNA processing factor 40 homolog B (S. cerevisiae)
16815316		9.28834	9.68863		-0.400292	-1.31978	0.592357	NM_001142350	THOC6	THO complex 6 homolog (Drosophila)
16693147		5.72806	6.10222		-0.374152	-1.29608	0.0572725	NM_001172648	CELF3	CUGBP, Elav-like family member 3
16933691		6.94518	7.31653		-0.37135	-1.29356	0.737352	NM_001003692	ZMAT5	zinc finger, matrin-type 5
16836072		7.59752	7.91368		-0.316158	-1.24501	0.669043	NM_016424	LUC7L3	LUC7-like 3 (S. cerevisiae)
17034332		5.91637	6.22645		-0.310078	-1.23977	0.353209	NM_004640	DDX39B	DEAD (Asp-Glu-Ala-Asp) box polypeptide 39B
16881293		8.15949	8.46274		-0.303247	-1.23392	0.354478	NM_001014972	ZNF638	zinc finger protein 638
16815208		11.0618	11.3546		-0.292787	-1.225	0.362345	NM_016333	SRRM2	serine/arginine repetitive matrix 2
16871452		6.86899	7.15317		-0.284184	-1.21772	0.760933	NM_001040425	U2AF1L4	U2 small nuclear RNA auxiliary factor 1-like 4
16771727		6.60512	6.87979		-0.274664	-1.20971	0.704383	NM_017612	ZCCHC8	zinc finger, CCHC domain containing 8
16849604		6.2432	6.51304		-0.269839	-1.20567	0.19299	NM_001082575	RBFOX3	RNA binding protein, fox-1 homolog (C. elegans) 3
16709174		7.73747	8.0044		-0.266935	-1.20325	0.644801	NM_001134363	RBM20	RNA binding motif protein 20
17039085		8.16066	8.41899		-0.258324	-1.19609	0.676778	NM_001164239	DHX16	DEAH (Asp-Glu-Ala-His) box polypeptide 16
17041669		8.18285	8.43754		-0.254691	-1.19308	0.660537	NM_001164239	DHX16	DEAH (Asp-Glu-Ala-His) box polypeptide 16
16702147		7.01281	7.2673		-0.254491	-1.19292	0.17744	NM_001145547	RBM17	RNA binding motif protein 17
17060983		7.68453	7.93902		-0.254485	-1.19291	0.784155	NM_006234	POLR2J	polymerase (RNA) II (DNA directed) polypeptide J, 13.3kDa
16863211		7.09544	7.33755		-0.242105	-1.18272	0.739664	NM_001007269	GEMIN7	gem (nuclear organelle) associated protein 7
17028809		8.17576	8.40473		-0.228971	-1.172	0.708812	NM_001164239	DHX16	DEAH (Asp-Glu-Ala-His) box polypeptide 16
17031588		8.17576	8.40473		-0.228971	-1.172	0.708812	NM_001164239	DHX16	DEAH (Asp-Glu-Ala-His) box polypeptide 16
17034042		8.17576	8.40473		-0.228971	-1.172	0.708812	NM_001164239	DHX16	DEAH (Asp-Glu-Ala-His) box polypeptide 16
17036309		8.17576	8.40473		-0.228971	-1.172	0.708812	NM_001164239	DHX16	DEAH (Asp-Glu-Ala-His) box polypeptide 16
17016918		8.17367	8.39995		-0.226273	-1.16981	0.710162	NM_001164239	DHX16	DEAH (Asp-Glu-Ala-His) box polypeptide 16
16740006		9.8905	10.11		-0.219536	-1.16436	0.605614	NM_001178031	SF1	splicing factor 1
16902603		9.54189	9.74133		-0.199436	-1.14825	0.356762	NM_004805	POLR2D	polymerase (RNA) II (DNA directed) polypeptide D
16729585		7.42869	7.61982		-0.191134	-1.14166	0.85525	NM_015885	PCF11	PCF11 cleavage and polyadenylation factor subunit
17125642		3.32784	3.51664		-0.1888	-1.13982	0.21124	XM_005262458	UPF3B	UPF3 regulator of nonsense transcripts homolog B (yeast)
17013920		7.36715	7.55008		-0.182921	-1.13518	0.430854	NM_001286188	SCAF8	SR-related CTD-associated factor 8
16785869		7.23356	7.41232		-0.178756	-1.13191	0.846057	NM_001039465	SRSF5	serine/arginine-rich splicing factor 5
16927030		4.14786	4.31661		-0.168754	-1.12409	0.356946	NM_053006	TSSK2	testis-specific serine kinase 2
17116452		4.06286	4.22651		-0.163642	-1.12011	0.536925	NM_001006117	RBMY1J	RNA binding motif protein, Y-linked, family 1, member J
16737105		4.9809	5.1423		-0.161407	-1.11838	0.475839	NM_000378	WT1	Wilms tumor 1
17117936		5.70972	5.87026		-0.160536	-1.1177	0.568915	NM_021974	POLR2F	polymerase (RNA) II (DNA directed) polypeptide F
17031860		6.12145	6.28061		-0.159164	-1.11664	0.512826	NM_004640	DDX39B	DEAD (Asp-Glu-Ala-Asp) box polypeptide 39B
17002078		8.69609	8.84776		-0.151668	-1.11085	0.477963	NM_001252156	GEMIN5	gem (nuclear organelle) associated protein 5
17117254		4.57424	4.71787		-0.143629	-1.10468	0.713	NM_001006117	RBMY1J	RNA binding motif protein, Y-linked, family 1, member J
16758536		7.34838	7.48503		-0.136645	-1.09935	0.48823	NM_001278378	ARL6IP4	ADP-ribosylation factor-like 6 interacting protein 4
16757739		5.49517	5.62621		-0.131045	-1.09509	0.031293	NM_194286	SRRM4	serine/arginine repetitive matrix 4
17039373		6.02928	6.15884		-0.129565	-1.09396	0.598128	NM_004640	DDX39B	DEAD (Asp-Glu-Ala-Asp) box polypeptide 39B
17004388		7.37276	7.5019		-0.129141	-1.09364	0.817952	NM_003913	PRPF4B	pre-mRNA processing factor 4B
16929994		5.91966	6.03442		-0.114764	-1.0828	0.663776	NM_021974	POLR2F	polymerase (RNA) II (DNA directed) polypeptide F
16854754		5.45863	5.55894		-0.100308	-1.072	0.669348	NM_001025087	CELF4	CUGBP, Elav-like family member 4
17021546		4.22469	4.32468		-0.0999883	-1.07176	0.777065	NM_080743	SRSF12	serine/arginine-rich splicing factor 12
17026668		7.40654	7.50581		-0.0992707	-1.07123	0.864941	NM_003587	DHX16	DEAH (Asp-Glu-Ala-His) box polypeptide 16
17116437		4.26864	4.35874		-0.0901057	-1.06445	0.799864	NM_001006117	RBMY1J	RNA binding motif protein, Y-linked, family 1, member J
16840284		9.56778	9.6574		-0.0896163	-1.06409	0.855421	NM_001212	C1QBP	complement component 1, q subcomponent binding protein
17117214		4.61698	4.69967		-0.082693	-1.05899	0.841198	NM_001006117	RBMY1J	RNA binding motif protein, Y-linked, family 1, member J
16935490		6.1706	6.24207		-0.0714757	-1.05079	0.740516	NM_001003796	NHP2L1	NHP2 non-histone chromosome protein 2-like 1 (S. cerevisiae)
16912878		8.05979	8.13025		-0.0704623	-1.05005	0.829831	NM_007367	RALY	RALY heterogeneous nuclear ribonucleoprotein
16965079		8.59628	8.66628		-0.069993	-1.04971	0.809952	NM_006711	RNPS1	RNA binding protein S1, serine-rich domain
17119376		8.59628	8.66628		-0.069993	-1.04971	0.809952	NM_006711	RNPS1	RNA binding protein S1, serine-rich domain
16934403		10.1248	10.1912		-0.0663917	-1.04709	0.792418	NM_001031695	RBFOX2	RNA binding protein, fox-1 homolog (C. elegans) 2
16870387		10.6091	10.6685		-0.0593867	-1.04202	0.699932	NM_001252129	LSM4	LSM4 homolog, U6 small nuclear RNA associated (S. cerevisiae)
16982426		9.03449	9.0892		-0.054709	-1.03865	0.898243	NM_001031732	YTHDC1	YTH domain containing 1
17017476		7.96265	8.01065		-0.0479967	-1.03383	0.921821	NM_021177	LSM2	LSM2 homolog, U6 small nuclear RNA associated (S. cerevisiae)
17026855		7.96265	8.01065		-0.0479967	-1.03383	0.921821	NM_021177	LSM2	LSM2 homolog, U6 small nuclear RNA associated (S. cerevisiae)
17029328		7.96265	8.01065		-0.0479967	-1.03383	0.921821	NM_021177	LSM2	LSM2 homolog, U6 small nuclear RNA associated (S. cerevisiae)
17032114		7.96265	8.01065		-0.0479967	-1.03383	0.921821	NM_021177	LSM2	LSM2 homolog, U6 small nuclear RNA associated (S. cerevisiae)
17036832		7.96265	8.01065		-0.0479967	-1.03383	0.921821	NM_021177	LSM2	LSM2 homolog, U6 small nuclear RNA associated (S. cerevisiae)
17039565		7.96265	8.01065		-0.0479967	-1.03383	0.921821	NM_021177	LSM2	LSM2 homolog, U6 small nuclear RNA associated (S. cerevisiae)
16882304		8.50383	8.55163		-0.0478023	-1.03369	0.853537	NM_001256725	USP39	ubiquitin specific peptidase 39
16828153		8.3182	8.36577		-0.0475697	-1.03352	0.871167	NM_001142317	TXNL4B	thioredoxin-like 4B
16773046		9.80055	9.84477		-0.0442243	-1.03113	0.855296	NM_005870	SAP18	Sin3A-associated protein, 18kDa
17113635		5.78912	5.83069		-0.0415727	-1.02924	0.909808	NM_023010	UPF3B	UPF3 regulator of nonsense transcripts homolog B (yeast)
16849308		7.86596	7.90703		-0.0410737	-1.02888	0.928448	NM_001081461	JMJD6	jumonji domain containing 6
16940877		8.44466	8.48513		-0.040472	-1.02845	0.915514	NM_005778	RBM5	RNA binding motif protein 5
16660828		9.886	9.92038		-0.0343833	-1.02412	0.834929	NM_005839	SRRM1	serine/arginine repetitive matrix 1
17070949		3.92004	3.9511		-0.0310597	-1.02176	0.844855	NM_001034915	ESRP1	epithelial splicing regulatory protein 1
16866565		10.0917	10.1198		-0.0280333	-1.01962	0.967673	NM_002695	POLR2E	polymerase (RNA) II (DNA directed) polypeptide E, 25kDa
16863186		7.42631	7.44761		-0.021297	-1.01487	0.964052	NM_001278439	CLASRP	CLK4-associating serine/arginine rich protein
16985389		6.4583	6.47255		-0.014256	-1.00993	0.983024	NM_001077199	SREK1	splicing regulatory glutamine/lysine-rich protein 1
16858092		7.33989	7.34033		-0.000447	-1.00031	0.998586	NM_001198690	PPAN-P2RY11	PPAN-P2RY11 readthrough
16713470		8.28458	8.27607		0.008506	1.00591	0.933771	NM_001098208	HNRNPF	heterogeneous nuclear ribonucleoprotein F
16819509		9.69845	9.68868		0.00977	1.0068	0.986452	NM_032940	POLR2C	polymerase (RNA) II (DNA directed) polypeptide C, 33kDa
16662566		9.50068	9.48515		0.015528	1.01082	0.905482	NM_005119	THRAP3	thyroid hormone receptor associated protein 3
16718370		9.08808	9.06524		0.0228403	1.01596	0.943803	NM_005871	SMNDC1	survival motor neuron domain containing 1
16827574		6.31828	6.29478		0.023499	1.01642	0.895676	NM_024939	ESRP2	epithelial splicing regulatory protein 2
17117199		4.64217	4.61264		0.0295333	1.02068	0.954155	NM_001006117	RBMY1J	RNA binding motif protein, Y-linked, family 1, member J
17056461		6.56889	6.5391		0.0297937	1.02087	0.764952	NR_024466	LSM5	LSM5 homolog, U6 small nuclear RNA associated (S. cerevisiae)
16730306		8.74005	8.69545		0.0445963	1.03139	0.902854	NM_032102	SRSF8	serine/arginine-rich splicing factor 8
16761789		9.36146	9.31462		0.04684	1.033	0.917785	NM_016312	WBP11	WW domain binding protein 11
16921527		3.58676	3.53235		0.0544123	1.03844	0.813928	NM_144770	RBM11	RNA binding motif protein 11
16906921		10.0494	9.99446		0.0549857	1.03885	0.943154	NM_012433	SF3B1	splicing factor 3b, subunit 1, 155kDa
16933350		7.30641	7.24845		0.0579573	1.04099	0.750495	NM_001008697	TFIP11	tuftelin interacting protein 11
16823097		10.6716	10.6126		0.0590233	1.04176	0.900051	NM_001286625	RNPS1	RNA binding protein S1, serine-rich domain
16839473		11.3753	11.3141		0.06119	1.04333	0.851066	NM_006445	PRPF8	pre-mRNA processing factor 8
16913689		7.35663	7.27717		0.079459	1.05662	0.87668	NM_001190809	DHX35	DEAH (Asp-Glu-Ala-His) box polypeptide 35
16962359		8.83749	8.75547		0.0820197	1.0585	0.879261	NM_001243879	TRA2B	transformer 2 beta homolog (Drosophila)
16902502		6.85494	6.77195		0.0829917	1.05921	0.636476	NM_017969	IWS1	IWS1 homolog (S. cerevisiae)
16763280		9.45459	9.36666		0.087927	1.06284	0.460795	NM_033114	ZCRB1	zinc finger CCHC-type and RNA binding motif 1
16916166		8.46246	8.37378		0.0886763	1.06339	0.64541	NM_012469	PRPF6	pre-mRNA processing factor 6
16922292		8.52584	8.43507		0.090766	1.06494	0.799156	NM_138927	SON	SON DNA binding protein
16985277		6.6524	6.55808		0.0943203	1.06756	0.901951	NM_001278926	PPWD1	peptidylprolyl isomerase domain and WD repeat containing 1
16745525		12.8387	12.7378		0.10081	1.07238	0.468813	NM_006597	HSPA8	heat shock 70kDa protein 8
16658926		7.30286	7.1967		0.106161	1.07636	0.217809	NM_007375	TARDBP	TAR DNA binding protein
16870522		7.60733	7.50029		0.107039	1.07702	0.867905	NM_001017392	SUGP2	SURP and G patch domain containing 2
16734154		8.19494	8.08624		0.108695	1.07825	0.714571	NM_021128	POLR2L	polymerase (RNA) II (DNA directed) polypeptide L, 7.6kDa
16774252		6.80858	6.69911		0.109463	1.07883	0.848578	NM_007187	WBP4	WW domain binding protein 4
17004642		7.99399	7.88016		0.113829	1.0821	0.786563	NM_152551	SNRNP48	small nuclear ribonucleoprotein 48kDa (U11/U12)
16858668		6.92886	6.80925		0.119611	1.08644	0.517713	NM_001099737	WDR83	WD repeat domain 83
16764019		7.96265	7.83816		0.124492	1.09012	0.17386	NM_004818	DDX23	DEAD (Asp-Glu-Ala-Asp) box polypeptide 23
16856153		10.315	10.1884		0.126554	1.09168	0.559972	NM_006701	TXNL4A	thioredoxin-like 4A
17014295		9.49538	9.36555		0.129828	1.09416	0.350667	NM_001270531	WTAP	Wilms tumor 1 associated protein
17036519		9.35576	9.22423		0.131536	1.09546	0.680168	NR_037853	ATP6V1G2-DDX39B	ATP6V1G2-DDX39B readthrough (NMD candidate)
17031799		9.32658	9.19496		0.131617	1.09552	0.641101	NR_037853	ATP6V1G2-DDX39B	ATP6V1G2-DDX39B readthrough (NMD candidate)
17034271		9.32658	9.19496		0.131617	1.09552	0.641101	NR_037853	ATP6V1G2-DDX39B	ATP6V1G2-DDX39B readthrough (NMD candidate)
17039314		9.32966	9.19689		0.132777	1.0964	0.642894	NR_037853	ATP6V1G2-DDX39B	ATP6V1G2-DDX39B readthrough (NMD candidate)
16933818		9.43513	9.29787		0.137259	1.09981	0.798104	NM_005877	SF3A1	splicing factor 3a, subunit 1, 120kDa
16867097		7.67888	7.5343		0.144577	1.10541	0.638202	NM_001080543	CACTIN	cactin, spliceosome C complex subunit
16993173		7.44257	7.29776		0.144805	1.10558	0.622553	NR_003615	LOC728554	THO complex 3 pseudogene
17019134		5.20251	5.05522		0.147291	1.10749	0.434726	NM_001286554	USP49	ubiquitin specific peptidase 49
16685076		7.92538	7.77133		0.154044	1.11268	0.82408	NM_005066	SFPQ	splicing factor proline/glutamine-rich
16810674		7.64893	7.49077		0.15817	1.11587	0.429535	NM_005707	PDCD7	programmed cell death 7
17031847		12.4941	12.3344		0.159683	1.11704	0.382519	NM_004640	DDX39B	DEAD (Asp-Glu-Ala-Asp) box polypeptide 39B
17034319		12.4941	12.3344		0.159683	1.11704	0.382519	NM_004640	DDX39B	DEAD (Asp-Glu-Ala-Asp) box polypeptide 39B
17036567		12.4941	12.3344		0.159683	1.11704	0.382519	NM_004640	DDX39B	DEAD (Asp-Glu-Ala-Asp) box polypeptide 39B
17039360		12.4941	12.3344		0.159683	1.11704	0.382519	NM_004640	DDX39B	DEAD (Asp-Glu-Ala-Asp) box polypeptide 39B
17050736		6.82597	6.66095		0.165024	1.12118	0.681201	NM_016200	LSM8	LSM8 homolog, U6 small nuclear RNA associated (S. cerevisiae)
17017172		8.14943	7.98144		0.167989	1.12349	0.735898	NM_004640	DDX39B	DEAD (Asp-Glu-Ala-Asp) box polypeptide 39B
16896650		8.10551	7.93448		0.171029	1.12586	0.853432	NM_001031684	SRSF7	serine/arginine-rich splicing factor 7
17018530		7.90367	7.73182		0.171846	1.1265	0.547499	NM_003137	SRPK1	SRSF protein kinase 1
17105463		5.41286	5.23772		0.175145	1.12908	0.66847	NM_001032393	HNRNPH2	heterogeneous nuclear ribonucleoprotein H2 (H)
16774497		6.99354	6.81199		0.181553	1.1341	0.559948	NM_004128	GTF2F2	general transcription factor IIF, polypeptide 2, 30kDa
16759290		8.1053	7.92332		0.181978	1.13444	0.33098	NM_001261411	SFSWAP	splicing factor, suppressor of white-apricot family
16667060		2.9737	2.78543		0.18827	1.1394	0.490882	NM_001242805	BRDT	bromodomain, testis-specific
16839254		7.56538	7.37535		0.190025	1.14078	0.658191	NM_015721	GEMIN4	gem (nuclear organelle) associated protein 4
16864778		11.5145	11.3194		0.19505	1.14476	0.423942	NM_014225	PPP2R1A	protein phosphatase 2, regulatory subunit A, alpha
17041815		8.52847	8.33007		0.198403	1.14743	0.710703	NM_004640	DDX39B	DEAD (Asp-Glu-Ala-Asp) box polypeptide 39B
16684222		8.94168	8.7301		0.21158	1.15796	0.730275	NM_005626	SRSF4	serine/arginine-rich splicing factor 4
16833996		10.1814	9.9613		0.220049	1.16477	0.745744	NM_007359	CASC3	cancer susceptibility candidate 3
17115891		6.74199	6.52014		0.221851	1.16623	0.330017	NM_001171038	ASMT	acetylserotonin O-methyltransferase
16790693		7.86057	7.6373		0.223268	1.16737	0.598128	NM_001164814	ACIN1	apoptotic chromatin condensation inducer 1
17031855		11.5719	11.3449		0.22703	1.17042	0.401538	NM_004640	DDX39B	DEAD (Asp-Glu-Ala-Asp) box polypeptide 39B
17034327		11.5719	11.3449		0.22703	1.17042	0.401538	NM_004640	DDX39B	DEAD (Asp-Glu-Ala-Asp) box polypeptide 39B
17036575		11.5719	11.3449		0.22703	1.17042	0.401538	NM_004640	DDX39B	DEAD (Asp-Glu-Ala-Asp) box polypeptide 39B
17039368		11.5719	11.3449		0.22703	1.17042	0.401538	NM_004640	DDX39B	DEAD (Asp-Glu-Ala-Asp) box polypeptide 39B
17123496		9.46441	9.23168		0.232725	1.17505	0.564479	NM_001286625	RNPS1	RNA binding protein S1, serine-rich domain
17001701		8.51247	8.27753		0.234947	1.17686	0.428707	NM_018047	RBM22	RNA binding motif protein 22
16724886		6.46517	6.2195		0.245662	1.18564	0.410126	NM_001142597	CLP1	cleavage and polyadenylation factor I subunit 1
16691204		9.29818	9.04809		0.250092	1.18928	0.611676	NM_005872	BCAS2	breast carcinoma amplified sequence 2
16820953		7.85012	7.59937		0.250747	1.18982	0.326202	NM_014003	DHX38	DEAH (Asp-Glu-Ala-His) box polypeptide 38
16866940		7.51768	7.26538		0.2523	1.1911	0.381094	NM_016199	LSM7	LSM7 homolog, U6 small nuclear RNA associated (S. cerevisiae)
16935432		7.09599	6.84247		0.253514	1.19211	0.335818	NM_032758	PHF5A	PHD finger protein 5A
16870617		7.40694	7.15324		0.253698	1.19226	0.188683	NM_172231	SUGP1	SURP and G patch domain containing 1
16933630		8.65892	8.39399		0.264927	1.20158	0.254318	NM_001002877	THOC5	THO complex 5
16947377		6.43714	6.16822		0.268921	1.20491	0.427859	NM_001271834	RSRC1	arginine/serine-rich coiled-coil 1
17123494		9.28081	9.00649		0.274317	1.20942	0.516014	NM_001286625	RNPS1	RNA binding protein S1, serine-rich domain
16862333		10.4732	10.1962		0.276991	1.21166	0.562388	NM_004596	SNRPA	small nuclear ribonucleoprotein polypeptide A
16700498		4.35963	4.08239		0.27724	1.21187	0.439466	NR_033826	SNRPD2P2	small nuclear ribonucleoprotein D2 pseudogene 2
17107559		5.73093	5.42685		0.304088	1.23464	0.288791	NM_001169122	AFF2	AF4/FMR2 family, member 2
16727194		7.62806	7.32332		0.304745	1.2352	0.470071	NM_005146	SART1	squamous cell carcinoma antigen recognized by T cells
16955754		8.27664	7.9665		0.310141	1.23983	0.206753	NM_001285387	THOC7	THO complex 7 homolog (Drosophila)
16685544		9.88094	9.56511		0.315831	1.24473	0.189596	NM_006802	SF3A3	splicing factor 3a, subunit 3, 60kDa
16662908		6.53719	6.21991		0.317271	1.24597	0.211793	NM_001195007	PPIE	peptidylprolyl isomerase E (cyclophilin E)
16663294		7.33999	7.01592		0.324069	1.25186	0.387956	NM_006347	PPIH	peptidylprolyl isomerase H (cyclophilin H)
16666013		8.74135	8.41646		0.324891	1.25257	0.521496	NM_001190987	SRSF11	serine/arginine-rich splicing factor 11
16977340		8.97828	8.64792		0.330367	1.25733	0.32049	NM_031370	HNRNPD	heterogeneous nuclear ribonucleoprotein D (AU-rich element RNA binding protein 1, 37kDa)
16784381		6.34771	6.01541		0.332295	1.25901	0.518876	NM_001177388	LGALS3	lectin, galactoside-binding, soluble, 3
16867948		8.9429	8.58687		0.356028	1.2799	0.561762	NM_020196	XAB2	XPA binding protein 2
16849321		9.60497	9.2397		0.365274	1.28813	0.175384	NM_003016	SRSF2	serine/arginine-rich splicing factor 2
16985777		7.84455	7.47735		0.367197	1.28984	0.0580026	NM_000344	SMN1	survival of motor neuron 1, telomeric
17024418		10.1158	9.74852		0.367303	1.28994	0.165802	NM_031287	SF3B5	splicing factor 3b, subunit 5, 10kDa
16846993		9.81336	9.4445		0.368862	1.29133	0.199395	NM_001078166	SRSF1	serine/arginine-rich splicing factor 1
16783644		7.46837	7.08865		0.379722	1.30109	0.428075	NM_002687	PNN	pinin, desmosome associated protein
16701324		9.78767	9.40587		0.381796	1.30296	0.596011	NM_004501	HNRNPU	heterogeneous nuclear ribonucleoprotein U (scaffold attachment factor A)
17082604		8.01727	7.63418		0.383094	1.30414	0.536354	NM_013291	CPSF1	cleavage and polyadenylation specific factor 1, 160kDa
16984829		9.14945	8.75449		0.394959	1.31491	0.546518	NM_015360	SKIV2L2	superkiller viralicidic activity 2-like 2 (S. cerevisiae)
16739054		7.56435	7.16437		0.39998	1.31949	0.318951	NM_001136040	CPSF7	cleavage and polyadenylation specific factor 7, 59kDa
17071404		7.42503	7.01542		0.409607	1.32832	0.0896528	NM_005034	POLR2K	polymerase (RNA) II (DNA directed) polypeptide K, 7.0kDa
16873391		7.88408	7.47425		0.409832	1.32853	0.188639	NM_004597	SNRPD2	small nuclear ribonucleoprotein D2 polypeptide 16.5kDa
16900474		9.42476	9.0105		0.414262	1.33262	0.0209929	NM_014014	SNRNP200	small nuclear ribonucleoprotein 200kDa (U5)
16689289		7.63436	7.21936		0.415	1.3333	0.426678	NM_001008661	CCBL2	cysteine conjugate-beta lyase 2
16743417		8.05828	7.64318		0.415102	1.33339	0.134318	NM_016403	CWC15	CWC15 spliceosome-associated protein homolog (S. cerevisiae)
16989332		8.60228	8.18501		0.417269	1.3354	0.473348	NM_014829	DDX46	DEAD (Asp-Glu-Ala-Asp) box polypeptide 46
16782280		8.151	7.73263		0.418374	1.33642	0.0784936	NM_001199864	BCL2L2-PABPN1	BCL2L2-PABPN1 readthrough
16832518		10.2044	9.77184		0.432565	1.34963	0.0146392	NM_003170	SUPT6H	suppressor of Ty 6 homolog (S. cerevisiae)
16948989		8.13439	7.69831		0.436075	1.35292	0.106497	NM_001278698	POLR2H	polymerase (RNA) II (DNA directed) polypeptide H
16670499		6.98707	6.5439		0.443175	1.35959	0.269545	NM_004698	PRPF3	pre-mRNA processing factor 3
16740854		7.08259	6.6386		0.44399	1.36036	0.125925	NM_001286135	RBM4B	RNA binding motif protein 4B
17125804		9.48859	9.04394		0.444644	1.36098	0.614986	NM_004477	FRG1	FSHD region gene 1
17088185		8.52012	8.0713		0.448813	1.36492	0.0380055	NM_001244926	PRPF4	pre-mRNA processing factor 4
16787540		9.04165	8.58846		0.453199	1.36907	0.17114	NM_017437	CPSF2	cleavage and polyadenylation specific factor 2, 100kDa
16702608		7.43397	6.97732		0.456649	1.37235	0.18387	NM_003675	PRPF18	pre-mRNA processing factor 18
16687342		5.93264	5.47171		0.46093	1.37643	0.0924108	NM_002370	MAGOH	mago-nashi homolog, proliferation-associated (Drosophila)
16869624		7.55758	7.08697		0.470605	1.38569	0.341783	NM_005804	DDX39A	DEAD (Asp-Glu-Ala-Asp) box polypeptide 39A
17045404		9.67759	9.20638		0.471213	1.38627	0.099669	NM_003718	CDK13	cyclin-dependent kinase 13
16795226		7.35977	6.88418		0.475591	1.39049	0.074984	NM_012245	SNW1	SNW domain containing 1
17031857		11.4676	10.9892		0.478393	1.39319	0.132109	NM_004640	DDX39B	DEAD (Asp-Glu-Ala-Asp) box polypeptide 39B
17034329		11.4676	10.9892		0.478393	1.39319	0.132109	NM_004640	DDX39B	DEAD (Asp-Glu-Ala-Asp) box polypeptide 39B
17036577		11.4676	10.9892		0.478393	1.39319	0.132109	NM_004640	DDX39B	DEAD (Asp-Glu-Ala-Asp) box polypeptide 39B
17039370		11.4676	10.9892		0.478393	1.39319	0.132109	NM_004640	DDX39B	DEAD (Asp-Glu-Ala-Asp) box polypeptide 39B
16851344		7.42338	6.94336		0.480022	1.39476	0.0628406	NM_006938	SNRPD1	small nuclear ribonucleoprotein D1 polypeptide 16kDa
16876310		8.05783	7.57294		0.484892	1.39948	0.178096	NM_001191005	SRSF10	serine/arginine-rich splicing factor 10
16865193		8.46317	7.96917		0.494003	1.40835	0.034875	NM_015629	PRPF31	pre-mRNA processing factor 31
16917655		8.41349	7.91306		0.500436	1.41464	0.317325	NM_001278625	CRNKL1	crooked neck pre-mRNA splicing factor 1
16967100		9.40958	8.90131		0.508266	1.42234	0.190168	NM_000938	POLR2B	polymerase (RNA) II (DNA directed) polypeptide B, 140kDa
16857913		9.36234	8.8446		0.517735	1.43171	0.27886	NM_001297418	HNRNPM	heterogeneous nuclear ribonucleoprotein M
16786133		8.08374	7.56514		0.5186	1.43256	0.422777	NM_021239	RBM25	RNA binding motif protein 25
16958931		6.89659	6.37732		0.519264	1.43322	0.07134	NM_001199469	ISY1	ISY1 splicing factor homolog (S. cerevisiae)
16932182		7.77429	7.25166		0.522629	1.43657	0.159634	NM_022719	DGCR14	DiGeorge syndrome critical region gene 14
17009262		9.72767	9.20386		0.523812	1.43775	0.531758	NM_001253	CDC5L	cell division cycle 5-like
16845742		10.7084	10.1817		0.526701	1.44063	0.0519217	NM_001142605	EFTUD2	elongation factor Tu GTP binding domain containing 2
16788083		7.58992	7.05945		0.530467	1.4444	0.0832999	NM_001293627	PAPOLA	poly(A) polymerase alpha
17109197		6.14794	5.61153		0.536414	1.45036	0.160448	NM_017856	GEMIN8	gem (nuclear organelle) associated protein 8
16974873		8.57811	8.03567		0.542441	1.45643	0.154233	NM_001358	DHX15	DEAH (Asp-Glu-Ala-His) box helicase 15
17066733		7.70449	7.15664		0.547842	1.4619	0.168819	NM_021174	CCAR2	cell cycle and apoptosis regulator 2
17002402		7.15652	6.60782		0.548695	1.46276	0.272522	NM_006425	SLU7	SLU7 splicing factor homolog (S. cerevisiae)
16913456		6.64787	6.09082		0.557052	1.47126	0.26194	NM_001281495	CTNNBL1	catenin, beta like 1
17125118		8.01851	7.45792		0.560592	1.47487	0.076897	NM_004477	FRG1	FSHD region gene 1
16684406		8.04636	7.48081		0.565551	1.47995	0.19652	NM_004814	SNRNP40	small nuclear ribonucleoprotein 40kDa (U5)
16872052		10.7313	10.1615		0.56987	1.48439	0.0160825	NM_001005335	HNRNPL	heterogeneous nuclear ribonucleoprotein L
16916546		10.5688	9.98821		0.580572	1.49544	0.253257	NM_003091	SNRPB	small nuclear ribonucleoprotein polypeptides B and B1
17007996		10.9355	10.3403		0.595237	1.51072	0.173533	NR_036610	SRSF3	serine/arginine-rich splicing factor 3
16669212		6.02567	5.42419		0.601477	1.51727	0.0721794	NM_003594	TTF2	transcription termination factor, RNA polymerase II
16826708		10.463	9.85744		0.605581	1.52159	0.235222	NM_007006	NUDT21	nudix (nucleoside diphosphate linked moiety X)-type motif 21
16856737		10.2944	9.68579		0.608642	1.52482	0.497487	NM_007165	SF3A2	splicing factor 3a, subunit 2, 66kDa
16881274		6.76533	6.14928		0.616046	1.53267	0.228135	NM_005791	MPHOSPH10	M-phase phosphoprotein 10 (U3 small nucleolar ribonucleoprotein)
17095318		11.4818	10.8637		0.618047	1.5348	0.0441205	NM_002140	HNRNPK	heterogeneous nuclear ribonucleoprotein K
16849667		9.15396	8.53253		0.621432	1.5384	0.135327	NM_014740	EIF4A3	eukaryotic translation initiation factor 4A3
16862462		11.1721	10.5006		0.671567	1.5928	0.0583577	NM_007040	HNRNPUL1	heterogeneous nuclear ribonucleoprotein U-like 1
16867680		8.89356	8.17948		0.714087	1.64045	0.207567	NM_003685	KHSRP	KH-type splicing regulatory protein
16833750		8.28717	7.56874		0.718433	1.64539	0.0315912	XR_429898	CDK12	cyclin-dependent kinase 12
16865737		10.4186	9.68739		0.731176	1.65999	0.0122494	NM_001012478	U2AF2	U2 small nuclear RNA auxiliary factor 2
16727238		7.57968	6.84678		0.732902	1.66198	0.0121569	NM_006842	SF3B2	splicing factor 3b, subunit 2, 145kDa
16661477		9.47206	8.7287		0.743353	1.67406	0.13025	NM_002713	PPP1R8	protein phosphatase 1, regulatory subunit 8
16669830		8.89543	8.14837		0.747058	1.67837	0.073886	NM_005105	RBM8A	RNA binding motif protein 8A
16683644		7.16628	6.41701		0.749279	1.68095	0.310499	NM_015484	SYF2	SYF2 pre-mRNA-splicing factor
16738869		9.26928	8.51878		0.7505	1.68238	0.240088	NM_014502	PRPF19	pre-mRNA processing factor 19
16887289		7.44637	6.68711		0.759259	1.69262	0.314713	NM_004792	PPIG	peptidylprolyl isomerase G (cyclophilin G)
16685596		7.98698	7.21307		0.773915	1.7099	0.17577	NM_001271851	RRAGC	Ras-related GTP binding C
16913856		9.99596	9.22002		0.775933	1.7123	0.0278531	NM_006275	SRSF6	serine/arginine-rich splicing factor 6
16834634		8.37578	7.59399		0.781789	1.71926	0.00791968	NM_004941	DHX8	DEAH (Asp-Glu-Ala-His) box polypeptide 8
16864220		8.96862	8.17172		0.796896	1.73736	0.517996	NM_021228	SCAF1	SR-related CTD-associated factor 1
16853377		7.47819	6.66624		0.811941	1.75557	0.357749	NM_005131	THOC1	THO complex 1
16906065		7.35914	6.54244		0.816697	1.76137	0.291428	NM_020943	CWC22	CWC22 spliceosome-associated protein homolog (S. cerevisiae)
16905201		6.90321	6.08045		0.82276	1.76879	0.251538	NM_004882	CIR1	corepressor interacting with RBPJ, 1
16771308		7.99756	7.15421		0.843354	1.79422	0.0541467	NM_003769	SRSF9	serine/arginine-rich splicing factor 9
16668730		7.32533	6.4801		0.845223	1.79654	0.0559771	NM_007204	DDX20	DEAD (Asp-Glu-Ala-Asp) box polypeptide 20
16684152		7.38959	6.54197		0.847622	1.79953	0.0336893	NM_014280	DNAJC8	DnaJ (Hsp40) homolog, subfamily C, member 8
16980806		8.619	7.77024		0.848761	1.80095	0.0586093	NM_001201564	PLRG1	pleiotropic regulator 1
16846568		7.91155	7.06161		0.849932	1.80242	0.0177863	NM_032595	PPP1R9B	protein phosphatase 1, regulatory subunit 9B
16705356		8.31315	7.45049		0.862655	1.81838	0.247112	NM_012207	HNRNPH3	heterogeneous nuclear ribonucleoprotein H3 (2H9)
17079248		8.36556	7.50235		0.863211	1.81908	0.0622957	NM_015496	KIAA1429	KIAA1429
16996675		7.37012	6.5046		0.865517	1.82199	0.0278916	NM_173829	SREK1IP1	SREK1-interacting protein 1
17055863		8.89001	8.014		0.876011	1.83529	0.300333	NM_001282757	TRA2A	transformer 2 alpha homolog (Drosophila)
17061433		7.83465	6.95194		0.882715	1.84384	0.0950731	NM_001278273	SRPK2	SRSF protein kinase 2
17018685		8.57217	7.68592		0.886245	1.84836	0.0687163	NM_016059	PPIL1	peptidylprolyl isomerase (cyclophilin)-like 1
16668020		8.03614	7.14728		0.88886	1.85171	0.133729	NM_018061	PRPF38B	pre-mRNA processing factor 38B
16869034		11.3109	10.4197		0.891186	1.8547	0.211398	NM_002136	HNRNPA1	heterogeneous nuclear ribonucleoprotein A1
17111219		8.49937	7.60191		0.897461	1.86279	0.0759799	NM_001281463	SMC1A	structural maintenance of chromosomes 1A
16820787		10.7227	9.81904		0.903621	1.87076	0.0397691	NM_012426	SF3B3	splicing factor 3b, subunit 3, 130kDa
17104662		9.18202	8.27644		0.905577	1.87329	0.00632754	NM_001145408	NONO	non-POU domain containing, octamer-binding
16911605		10.127	9.18932		0.937665	1.91543	0.00424154	NM_003092	SNRPB2	small nuclear ribonucleoprotein polypeptide B
17102996		8.36599	7.42511		0.940881	1.9197	0.0910148	NM_001204466	RBM10	RNA binding motif protein 10
16915015		9.39031	8.40643		0.983884	1.97778	0.0924108	NM_001033521	CSTF1	cleavage stimulation factor, 3 pre-RNA, subunit 1, 50kDa
17113866		8.37669	7.36678		1.00991	2.01379	0.258437	NM_001081550	THOC2	THO complex 2
17062639		7.63844	6.6257		1.01273	2.01773	0.0617893	NM_001166135	RBM28	RNA binding motif protein 28
16832751		8.19314	7.16059		1.03255	2.04564	0.127905	NM_032141	NSRP1	nuclear speckle splicing regulatory protein 1
16748751		10.9683	9.93201		1.03626	2.0509	0.0125601	NM_007178	STRAP	serine/threonine kinase receptor associated protein
17121008		7.85269	6.80292		1.04977	2.0702	0.0210273	NM_001011724	HNRNPA1L2	heterogeneous nuclear ribonucleoprotein A1-like 2
17118305		9.0309	7.97611		1.05479	2.07742	0.0468114	NR_046216	MGC27345	uncharacterized protein MGC27345
17121398		11.5021	10.4178		1.08431	2.12036	0.150585	NM_002136	HNRNPA1	heterogeneous nuclear ribonucleoprotein A1
16744684		8.5042	7.41447		1.08974	2.12835	0.00512687	NM_003904	ZPR1	ZPR1 zinc finger
17097308		10.4852	9.38379		1.1014	2.14563	0.142661	NM_001163788	PTBP3	polypyrimidine tract binding protein 3
17087343		10.0468	8.90723		1.13952	2.20308	0.0408095	NM_002486	NCBP1	nuclear cap binding protein subunit 1, 80kDa
16683271		8.42151	7.27828		1.14323	2.20875	0.0509237	NM_001102397	HNRNPR	heterogeneous nuclear ribonucleoprotein R
16783800		7.02885	5.87931		1.14954	2.21843	0.0611442	NM_017922	PRPF39	pre-mRNA processing factor 39
16819640		8.26159	7.08402		1.17757	2.26196	0.0302054	NM_001195302	USB1	U6 snRNA biogenesis 1
16737151		7.5156	6.33468		1.18092	2.26721	0.0143975	NM_001033505	CSTF3	cleavage stimulation factor, 3 pre-RNA, subunit 3, 77kDa
16825753		8.29331	7.10616		1.18715	2.27703	0.103126	NM_001243646	CD2BP2	CD2 (cytoplasmic tail) binding protein 2
16903815		8.09234	6.89828		1.19406	2.28795	0.168234	NM_017892	PRPF40A	PRP40 pre-mRNA processing factor 40 homolog A (S. cerevisiae)
16763481		8.53699	7.30591		1.23108	2.34742	0.132188	NM_004719	SCAF11	SR-related CTD-associated factor 11
17000294		9.89141	8.62591		1.2655	2.4041	0.102208	NM_006805	HNRNPA0	heterogeneous nuclear ribonucleoprotein A0
16895172		9.96114	8.66332		1.29782	2.45857	0.0279299	NM_016047	SF3B6	splicing factor 3b, subunit 6, 14kDa
16807027		9.47083	8.14703		1.3238	2.50324	0.0769071	NM_014691	AQR	aquarius intron-binding spliceosomal factor
16674767		9.76236	8.43065		1.3317	2.517	0.0638684	NM_001357	DHX9	DEAH (Asp-Glu-Ala-His) box helicase 9
17021385		11.3828	10.0189		1.36391	2.57383	0.0590871	NM_001159673	SYNCRIP	synaptotagmin binding, cytoplasmic RNA interacting protein
16867663		9.23639	7.86614		1.37025	2.58516	0.00699964	NM_002096	GTF2F1	general transcription factor IIF, polypeptide 1, 74kDa
16830488		10.6969	9.30951		1.3874	2.61606	0.031962	NM_000937	POLR2A	polymerase (RNA) II (DNA directed) polypeptide A, 220kDa
16907156		7.82945	6.41031		1.41914	2.67426	0.0226893	NM_130906	PPIL3	peptidylprolyl isomerase (cyclophilin)-like 3
16876881		8.3762	6.93149		1.4447	2.72207	0.072137	NM_016207	CPSF3	cleavage and polyadenylation specific factor 3, 73kDa
17076334		7.93265	6.41461		1.51805	2.86403	0.0231226	NM_014462	LSM1	LSM1, U6 small nuclear RNA associated
17123164		5.69574	4.14362		1.55211	2.93247	0.124888	NM_001009182	GEMIN2	gem (nuclear organelle) associated protein 2
16941176		8.25113	6.64495		1.60618	3.04444	0.00512687	NM_013286	RBM15B	RNA binding motif protein 15B
16692656		10.3153	8.64171		1.67363	3.19016	0.0170849	NM_005850	SF3B4	splicing factor 3b, subunit 4, 49kDa
16849982		8.1611	6.41691		1.74419	3.35007	0.0748074	NM_005782	ALYREF	Aly/REF export factor
16856257		12.1352	10.3888		1.7464	3.35521	0.00241238	NM_002819	PTBP1	polypyrimidine tract binding protein 1
16775056		6.35203	4.57513		1.7769	3.42689	0.0172698	NM_001011724	HNRNPA1L2	heterogeneous nuclear ribonucleoprotein A1-like 2

## Sheet: FDR<0.05 and FC<-2 or >2
Probe Set ID	d3-diff C25cl48#1 log2 Signal	d3-diff C25cl48#2 log2 Signal	d3-diff C25cl48#3 log2 Signal	muscle#1 log2 Signal	muscle#2 log2 Signal	muscle#3 log2 Signal	average log2 Signal d3-diff C25cl48	average log2 Signal muscle	Sig log ratio d3-diff C25cl48 vs muscle	Fold Change d3-diff C25cl48 vs muscle	p.value d3-diff C25cl48 vs muscle	FDR	Gene Accession	GeneSymbol	Gene Description	Cytoband	mRNA Accession	mRNA Source	mRna . Description	mRNA Assignment Score	mRNA Assignment Coverage	mRNA . Direct Probes	mRNA . Possible Probes	mRNA . xhyb	UniGene ID	UniGene Expression Information	Chromosome	Strand	Start	Stop	SwissProt mRna Accession	SwissProt accession	GO Biological Process ID	GO Biological Process Term	GO Biological Process Evidence	GO Cellular Component ID	GO Cellular Component Term	GO Cellular Component Evidence	GO Molecular Function ID	GO Molecular Function Term	GO Molecular Function Evidence	Pathway Source	Pathway Name	Protein Domains . Source	Prot. Domains . Acc. or dom. name	Protein Domains . Description	transcript cluster id	total probes	crosshyb type
16755834	4.58	5.73	4.58	13.29	13.29	13.33	4.96	13.3	-8.34	-324.45	3e-05	0.0046591	NM_001254718_	MYBPC1	myosin binding protein C, slow type	12q23.2	NM 001254718	RefSeq	Homo sapiens myosin binding protein C, slow type (MYBPC1), transcript variant 5, mRNA.	100	76	25	25	FALSE	Hs.654589	ascites| brain| connective tissue| embryonic tissue| eye| heart| kidney| larynx| liver| mammary gland| mouth| muscle| nerve| pancreas| pharynx| prostate| testis| thymus| thyroid| trachea| breast (mammary gland) tumor| gastrointestinal tumor| germ cell tumor| glioma| head and neck tumor| kidney tumor| non-neoplasia| normal| prostate cancer| soft tissue/muscle tissue tumor|embryoid body| blastocyst…	chr12	+	101962131	102079796	NM_001254718_	Q00872	GO:0007155 // GO:0030049 // GO:0006936	cell adhesion // muscle filament sliding // muscle contraction	inferred from electronic annotation // traceable author statement // inferred from electronic annotation	GO:0005829 // GO:0030016 // GO:0032982 // GO:0005737	cytosol // myofibril // myosin filament // cytoplasm	traceable author statement // inferred from sequence or structural similarity // inferred from electronic annotation // inferred from direct assay	GO:0003779 // GO:0005515 // GO:0008307 // GO:0031432	actin binding // protein binding // structural constituent of muscle // titin binding	inferred from electronic annotation // inferred from physical interaction // traceable author statement // inferred from sequence or structural similarity	GenMAPP	Striated muscle contraction	---	---	---	16755834	33	1
16718500	4.62	5.09	4.69	13.04	13.02	13.12	4.8	13.06	-8.26	-307.37	0	0	NM_001261463_	NRAP	nebulin-related anchoring protein	10q24-q26	NM 001261463	RefSeq	Homo sapiens nebulin-related anchoring protein (NRAP), transcript variant 3, mRNA.	100	100	37	37	FALSE	Hs.268788	brain| heart| larynx| liver| mouth| muscle| nerve| prostate| thyroid| uterus| head and neck tumor| normal| uterine tumor| fetus| adult	chr10	-	115348475	115423805	NM_001261463_	Q86VF7	GO:0008150	biological process	no biological data available	GO:0005916 // GO:0005927 // GO:0030016 // GO:0005916 // GO:0005927	fascia adherens // muscle tendon junction // myofibril // fascia adherens // muscle tendon junction	inferred from sequence or structural similarity // inferred from sequence or structural similarity // inferred from electronic annotation // inferred from electronic annotation // inferred from electronic annotation	GO:0003779 // GO:0003779 // GO:0008270 // GO:0017166 // GO:0051371 // GO:0003779 // GO:0046872 // GO:0051371	actin binding // actin binding // zinc ion binding // vinculin binding // muscle alpha-actinin binding // actin binding // metal ion binding // muscle alpha-actinin binding	inferred from sequence or structural similarity // non-traceable author statement // inferred from electronic annotation // inferred from electronic annotation // inferred from sequence or structural similarity // inferred from electronic annotation // inferred from electronic annotation // inferred from electronic annotation	---	---	---	---	---	16718500	37	1
16986632	5.01	4.91	4.49	12.2	12.23	12.81	4.8	12.41	-7.61	-195.4	1e-05	0.00288287	NM_153610_	CMYA5	cardiomyopathy associated 5	5q14.1	NM 153610	RefSeq	Homo sapiens cardiomyopathy associated 5 (CMYA5), mRNA.	85	85	23	27	TRUE	Hs.482625	bone| brain| connective tissue| eye| heart| intestine| kidney| larynx| liver| lung| mammary gland| mouth| muscle| nerve| placenta| prostate| thyroid| uterus| breast (mammary gland) tumor| chondrosarcoma| germ cell tumor| glioma| head and neck tumor| non-neoplasia| normal| fetus| juvenile| adult	chr5	+	78985659	79096063	NM_153610_	Q8N3K9	GO:0014733 // GO:0032513 // GO:0070885	regulation of skeletal muscle adaptation // negative regulation of protein phosphatase type 2B activity // negative regulation of calcineurin-NFAT signaling cascade	inferred from electronic annotation // inferred from electronic annotation // inferred from electronic annotation	GO:0031430 // GO:0043034 // GO:0048471 // GO:0005737	M band // costamere // perinuclear region of cytoplasm // cytoplasm	inferred from electronic annotation // inferred from electronic annotation // inferred from electronic annotation // inferred from electronic annotation	GO:0005515 // GO:0042802	protein binding // identical protein binding	inferred from physical interaction // inferred from electronic annotation	---	---	---	---	---	16986632	27	1
16841295	5.12	5.35	4.08	12.39	12.42	12.31	4.85	12.37	-7.52	-183.64	4e-05	0.00510812	NM_005963_	MYH1	myosin, heavy chain 1, skeletal muscle, adult	17p13.1	NM 005963	RefSeq	Homo sapiens myosin, heavy chain 1, skeletal muscle, adult (MYH1), mRNA.	100	100	10	10	TRUE	Hs.689619	bone| heart| larynx| liver| mouth| muscle| pharynx| spleen| testis| thyroid| chondrosarcoma| head and neck tumor| normal| fetus| adult	chr17	-	10395624	10421860	NM_005963_	P12882	GO:0006936 // GO:0008152	muscle contraction // metabolic process	inferred from electronic annotation // inferred from electronic annotation	GO:0005859 // GO:0014704 // GO:0031672 // GO:0032982 // GO:0005737 // GO:0005859 // GO:0016459 // GO:0030016 // GO:0036464	muscle myosin complex // intercalated disc // A band // myosin filament // cytoplasm // muscle myosin complex // myosin complex // myofibril // cytoplasmic ribonucleoprotein granule	inferred from direct assay // inferred from electronic annotation // inferred from electronic annotation // inferred from electronic annotation // inferred from electronic annotation // inferred from electronic annotation // inferred from electronic annotation // inferred from electronic annotation // inferred from direct assay	GO:0003774 // GO:0003779 // GO:0005516 // GO:0005524 // GO:0000166	motor activity // actin binding // calmodulin binding // ATP binding // nucleotide binding	inferred from electronic annotation // inferred from electronic annotation // inferred from electronic annotation // inferred from electronic annotation // inferred from electronic annotation	---	---	---	---	---	16841295	10	1
16692993	4.78	5.07	4.76	12.41	12.37	12.31	4.87	12.36	-7.49	-179.69	0	0	NM_013353_	TMOD4	tropomodulin 4 (muscle)	1q12	NM 013353	RefSeq	Homo sapiens tropomodulin 4 (muscle) (TMOD4), mRNA.	100	100	14	14	FALSE	Hs.709681	bone| brain| connective tissue| embryonic tissue| eye| heart| larynx| liver| lung| muscle| pancreas| prostate| skin| chondrosarcoma| normal| primitive neuroectodermal tumor of the CNS|embryoid body| fetus| juvenile| adult	chr1	-	151142462	151148547	NM_013353_	Q9NZQ9	GO:0006936	muscle contraction	traceable author statement	GO:0005865 // GO:0005737 // GO:0005856	striated muscle thin filament // cytoplasm // cytoskeleton	inferred from electronic annotation // inferred from electronic annotation // inferred from electronic annotation	GO:0003779 // GO:0005523 // GO:0005523	actin binding // tropomyosin binding // tropomyosin binding	inferred from electronic annotation // inferred from electronic annotation // traceable author statement	---	---	---	---	---	16692993	14	1
16672567	5.54	5.63	6.04	13.02	13.03	13.15	5.74	13.06	-7.33	-160.65	0	0	NM_001231_	CASQ1	calsequestrin 1 (fast-twitch, skeletal muscle)	1q21	NM 001231	RefSeq	Homo sapiens calsequestrin 1 (fast-twitch, skeletal muscle) (CASQ1), mRNA.	100	88	15	15	FALSE	Hs.632476	bladder| brain| eye| heart| intestine| larynx| liver| mouth| muscle| pharynx| placenta| prostate| colorectal tumor| head and neck tumor| normal| soft tissue/muscle tissue tumor| fetus| adult	chr1	+	160160285	160171676	NM_001231_	P31415	GO:0007029 // GO:0007519 // GO:0009408 // GO:0010033 // GO:0014809 // GO:0014894 // GO:0034220 // GO:0051282 // GO:0055085 // GO:0010880	endoplasmic reticulum organization // skeletal muscle tissue development // response to heat // response to organic substance // regulation of skeletal muscle contraction by regulation of release of sequestered calcium ion // response to denervation involved in regulation of muscle adaptation // ion transmembrane transport // regulation of sequestering of calcium ion // transmembrane transport //…	inferred from electronic annotation // inferred from electronic annotation // inferred from electronic annotation // inferred from electronic annotation // inferred from electronic annotation // inferred from electronic annotation // traceable author statement // inferred from electronic annotation // traceable author statement // inferred from electronic annotation	GO:0005739 // GO:0005759 // GO:0005783 // GO:0005790 // GO:0005794 // GO:0014804 // GO:0030315 // GO:0031674 // GO:0033017 // GO:0005737 // GO:0005739 // GO:0014802 // GO:0016529 // GO:0030016 // GO:0033018 // GO:0042383 // GO:0043231	mitochondrion // mitochondrial matrix // endoplasmic reticulum // smooth endoplasmic reticulum // Golgi apparatus // terminal cisterna lumen // T-tubule // I band // sarcoplasmic reticulum membrane // cytoplasm // mitochondrion // terminal cisterna // sarcoplasmic reticulum // myofibril // sarcoplasmic reticulum lumen // sarcolemma // intracellular membrane-bounded organelle	inferred from direct assay // traceable author statement // non-traceable author statement // traceable author statement // inferred from electronic annotation // inferred from electronic annotation // inferred from electronic annotation // inferred from electronic annotation // traceable author statement // inferred from electronic annotation // inferred from electronic annotation // inferred fr…	GO:0005509	calcium ion binding	inferred from electronic annotation	GenMAPP	Calcium regulation in cardiac cells	---	---	---	16672567	17	1
17059955	5.14	5.13	5.69	12.36	12.37	13.06	5.32	12.6	-7.28	-155.37	2e-05	0.00408	NM_002612_	PDK4	pyruvate dehydrogenase kinase, isozyme 4	7q21.3	NM 002612	RefSeq	Homo sapiens pyruvate dehydrogenase kinase, isozyme 4 (PDK4), mRNA.	83	83	20	24	TRUE	Hs.8364	adipose tissue| adrenal gland| bladder| bone marrow| brain| cervix| connective tissue| embryonic tissue| esophagus| heart| intestine| kidney| larynx| liver| lung| mammary gland| mouth| muscle| nerve| ovary| pancreas| pituitary gland| placenta| prostate| spleen| stomach| testis| thymus| thyroid| trachea| umbilical cord| uterus| vascular|adrenal tumor| breast (mammary gland) tumor| cervical tumor| …	chr7	-	95212809	95225925	NM_002612_	Q16654	GO:0006006 // GO:0006090 // GO:0006468 // GO:0006468 // GO:0006468 // GO:0006468 // GO:0006885 // GO:0008286 // GO:0009267 // GO:0010510 // GO:0010510 // GO:0010565 // GO:0010906 // GO:0042304 // GO:0042593 // GO:0042594 // GO:0044237 // GO:0044281 // GO:0045124 // GO:0046320 // GO:0071398 // GO:0072593 // GO:2000811 // GO:0005975 // GO:0006885 // GO:0008286 // GO:0010510 // GO:0010565 // GO:0010…	glucose metabolic process // pyruvate metabolic process // protein phosphorylation // protein phosphorylation // protein phosphorylation // protein phosphorylation // regulation of pH // insulin receptor signaling pathway // cellular response to starvation // regulation of acetyl-CoA biosynthetic process from pyruvate // regulation of acetyl-CoA biosynthetic process from pyruvate // regulation of…	inferred from electronic annotation // traceable author statement // inferred from direct assay // inferred from electronic annotation // inferred from sequence or structural similarity // traceable author statement // inferred from sequence or structural similarity // inferred from mutant phenotype // inferred from direct assay // inferred from mutant phenotype // traceable author statement // i…	GO:0005739 // GO:0005743 // GO:0005759 // GO:0005739 // GO:0005759	mitochondrion // mitochondrial inner membrane // mitochondrial matrix // mitochondrion // mitochondrial matrix	traceable author statement // inferred from electronic annotation // traceable author statement // inferred from electronic annotation // inferred from electronic annotation	GO:0004672 // GO:0004674 // GO:0004740 // GO:0005524 // GO:0000166 // GO:0004672 // GO:0004740 // GO:0004740 // GO:0005524 // GO:0016301 // GO:0016740	protein kinase activity // protein serine/threonine kinase activity // pyruvate dehydrogenase (acetyl-transferring) kinase activity // ATP binding // nucleotide binding // protein kinase activity // pyruvate dehydrogenase (acetyl-transferring) kinase activity // pyruvate dehydrogenase (acetyl-transferring) kinase activity // ATP binding // kinase activity // transferase activity	inferred from direct assay // inferred from electronic annotation // inferred from sequence or structural similarity // inferred from direct assay // inferred from electronic annotation // traceable author statement // inferred from electronic annotation // traceable author statement // inferred from electronic annotation // inferred from electronic annotation // inferred from electronic annotati…	GenMAPP	Krebs-TCA Cycle	---	---	---	17059955	24	1
16691245	5.7	6.34	4.72	12.85	12.99	12.68	5.59	12.84	-7.26	-152.87	0.00011	0.00758716	NM_000036_	AMPD1	adenosine monophosphate deaminase 1	1p13	NM 000036	RefSeq	Homo sapiens adenosine monophosphate deaminase 1 (AMPD1), transcript variant 1, mRNA.	100	96	22	22	FALSE	Hs.89570	adrenal gland| bone marrow| heart| intestine| liver| lung| mammary gland| mouth| muscle| pancreas| pharynx| stomach| thymus| thyroid| uterus| breast (mammary gland) tumor| gastrointestinal tumor| normal| pancreatic tumor| fetus| adult	chr1	-	115215719	115238239	NM_000036_	P23109	GO:0006144 // GO:0010033 // GO:0032264 // GO:0043101 // GO:0044281 // GO:0055086 // GO:0006188 // GO:0009117 // GO:0009168	purine nucleobase metabolic process // response to organic substance // IMP salvage // purine-containing compound salvage // small molecule metabolic process // nucleobase-containing small molecule metabolic process // IMP biosynthetic process // nucleotide metabolic process // purine ribonucleoside monophosphate biosynthetic process	traceable author statement // inferred from electronic annotation // inferred from electronic annotation // traceable author statement // traceable author statement // traceable author statement // inferred from electronic annotation // inferred from electronic annotation // inferred from electronic annotation	GO:0005829	cytosol	traceable author statement	GO:0003876 // GO:0032036 // GO:0046872 // GO:0003876 // GO:0016787 // GO:0019239	AMP deaminase activity // myosin heavy chain binding // metal ion binding // AMP deaminase activity // hydrolase activity // deaminase activity	inferred from electronic annotation // inferred from electronic annotation // inferred from electronic annotation // traceable author statement // inferred from electronic annotation // inferred from electronic annotation	---	---	---	---	---	16691245	23	1
16871467	5.9	6.38	5.24	13.27	13.12	12.67	5.84	13.02	-7.18	-145.44	5e-05	0.00555935	NM_144617_	HSPB6	heat shock protein, alpha-crystallin-related, B6	19q13.12	NM 144617	RefSeq	Homo sapiens heat shock protein, alpha-crystallin-related, B6 (HSPB6), mRNA.	100	100	15	15	TRUE	Hs.534538 // Hs.744178	adipose tissue| adrenal gland| bone| brain| connective tissue| embryonic tissue| eye| heart| intestine| kidney| larynx| lung| mammary gland| mouth| muscle| nerve| pancreas| placenta| prostate| salivary gland| skin| stomach| testis| thyroid| uterus| breast (mammary gland) tumor| glioma| head and neck tumor| lung tumor| non-neoplasia| normal| pancreatic tumor| skin tumor| soft tissue/muscle tissue …	chr19	-	36245467	36247930	NM_144617_	O14558	GO:0006937 // GO:0006950	regulation of muscle contraction // response to stress	inferred from electronic annotation // inferred from electronic annotation	GO:0005634 // GO:0005737 // GO:0005634 // GO:0005737	nucleus // cytoplasm // nucleus // cytoplasm	inferred from direct assay // inferred from direct assay // inferred from electronic annotation // inferred from electronic annotation	GO:0005212 // GO:0005515 // GO:0042803 // GO:0042803	structural constituent of eye lens // protein binding // protein homodimerization activity // protein homodimerization activity	inferred from electronic annotation // inferred from physical interaction // inferred from sequence or structural similarity // inferred from electronic annotation	---	---	---	---	---	16871467	15	1
16736628	4.24	5.49	4.92	11.89	11.79	12.47	4.88	12.05	-7.17	-143.76	7e-05	0.00618363	NM_003476_	CSRP3	cysteine and glycine-rich protein 3 (cardiac LIM protein)	11p15.1	NM 003476	RefSeq	Homo sapiens cysteine and glycine-rich protein 3 (cardiac LIM protein) (CSRP3), mRNA.	100	100	23	23	FALSE	Hs.83577	embryonic tissue| eye| heart| larynx| lung| mammary gland| muscle| ovary| pancreas| pharynx| prostate| testis| breast (mammary gland) tumor| head and neck tumor| normal| ovarian tumor| soft tissue/muscle tissue tumor| fetus| adult	chr11	-	19203578	19232120	NM_003476_	P50461	GO:0002026 // GO:0003300 // GO:0006874 // GO:0007519 // GO:0033365 // GO:0035995 // GO:0048738 // GO:0055003 // GO:0060048 // GO:0002026 // GO:0006874 // GO:0007275 // GO:0007517 // GO:0030154 // GO:0033365 // GO:0035995 // GO:0048738 // GO:0055003 // GO:0060048	regulation of the force of heart contraction // cardiac muscle hypertrophy // cellular calcium ion homeostasis // skeletal muscle tissue development // protein localization to organelle // detection of muscle stretch // cardiac muscle tissue development // cardiac myofibril assembly // cardiac muscle contraction // regulation of the force of heart contraction // cellular calcium ion homeostasis /…	inferred from sequence or structural similarity // inferred from mutant phenotype // inferred from sequence or structural similarity // traceable author statement // inferred from mutant phenotype // inferred from mutant phenotype // inferred from sequence or structural similarity // inferred from sequence or structural similarity // inferred from mutant phenotype // inferred from electronic anno…	GO:0005634 // GO:0005856 // GO:0030018 // GO:0005737 // GO:0030018	nucleus // cytoskeleton // Z disc // cytoplasm // Z disc	inferred from electronic annotation // inferred from electronic annotation // inferred from direct assay // inferred from electronic annotation // inferred from electronic annotation	GO:0005515 // GO:0008270 // GO:0008307 // GO:0031433 // GO:0031433 // GO:0042805 // GO:0008307 // GO:0031433 // GO:0042805 // GO:0046872	protein binding // zinc ion binding // structural constituent of muscle // telethonin binding // telethonin binding // actinin binding // structural constituent of muscle // telethonin binding // actinin binding // metal ion binding	inferred from physical interaction // inferred from electronic annotation // inferred from mutant phenotype // inferred from direct assay // inferred from physical interaction // inferred from sequence or structural similarity // inferred from electronic annotation // inferred from electronic annotation // inferred from electronic annotation // inferred from electronic annotation	---	---	---	---	---	16736628	23	1
17080809	3.99	4.74	4.23	11.62	11.69	10.91	4.32	11.41	-7.09	-135.88	3e-05	0.0046591	NM_001081675_	KLHL38	kelch-like family member 38	8q24.13	NM 001081675	RefSeq	Homo sapiens kelch-like family member 38 (KLHL38), mRNA.	90	90	19	21	TRUE	Hs.450252	heart| normal	chr8	-	124657767	124665190	NM_001081675_	Q2WGJ6	---	---	---	---	---	---	GO:0005515	protein binding	inferred from physical interaction	---	---	---	---	---	17080809	21	1
17007257	2.57	3.58	3.22	9.86	9.81	10.65	3.12	10.11	-6.99	-126.7	6e-05	0.00595596	NM_019111_	HLA-DRA	major histocompatibility complex, class II, DR alpha	6p21.3	NM 019111	RefSeq	Homo sapiens major histocompatibility complex, class II, DR alpha (HLA-DRA), mRNA.	100	100	8	8	TRUE	Hs.520048	adipose tissue| adrenal gland| ascites| bladder| blood| bone| bone marrow| brain| connective tissue| esophagus| eye| heart| intestine| kidney| larynx| liver| lung| lymph| lymph node| mammary gland| mouth| muscle| nerve| ovary| pancreas| parathyroid| pharynx| placenta| prostate| skin| spleen| stomach| testis| thymus| thyroid| tonsil| trachea| uterus| vascular|adrenal tumor| bladder carcinoma| brea…	chr6	+	32407619	32412823	NM_019111_	P01903	GO:0002503 // GO:0002504 // GO:0002506 // GO:0006955 // GO:0019221 // GO:0019886 // GO:0031295 // GO:0050852 // GO:0050890 // GO:0060333 // GO:0002376 // GO:0002504 // GO:0006955 // GO:0019882	peptide antigen assembly with MHC class II protein complex // antigen processing and presentation of peptide or polysaccharide antigen via MHC class II // polysaccharide assembly with MHC class II protein complex // immune response // cytokine-mediated signaling pathway // antigen processing and presentation of exogenous peptide antigen via MHC class II // T cell costimulation // T cell receptor …	inferred from direct assay // inferred from direct assay // inferred from direct assay // non-traceable author statement // traceable author statement // traceable author statement // traceable author statement // traceable author statement // inferred from mutant phenotype // traceable author statement // inferred from electronic annotation // inferred from electronic annotation // inferred from…	GO:0000139 // GO:0005764 // GO:0005765 // GO:0005765 // GO:0005886 // GO:0005886 // GO:0005887 // GO:0009986 // GO:0012507 // GO:0030658 // GO:0030666 // GO:0030669 // GO:0031902 // GO:0032588 // GO:0042613 // GO:0070062 // GO:0071556 // GO:0005764 // GO:0005765 // GO:0005768 // GO:0005783 // GO:0005789 // GO:0005794 // GO:0005886 // GO:0010008 // GO:0016020 // GO:0016021 // GO:0031902 // GO:0042…	Golgi membrane // lysosome // lysosomal membrane // lysosomal membrane // plasma membrane // plasma membrane // integral component of plasma membrane // cell surface // ER to Golgi transport vesicle membrane // transport vesicle membrane // endocytic vesicle membrane // clathrin-coated endocytic vesicle membrane // late endosome membrane // trans-Golgi network membrane // MHC class II protein com…	traceable author statement // inferred from direct assay // inferred from direct assay // traceable author statement // inferred from direct assay // traceable author statement // non-traceable author statement // inferred from direct assay // traceable author statement // traceable author statement // traceable author statement // traceable author statement // inferred from direct assay // trace…	GO:0023026 // GO:0032395 // GO:0042605	MHC class II protein complex binding // MHC class II receptor activity // peptide antigen binding	inferred from direct assay // non-traceable author statement // inferred from direct assay	---	---	---	---	---	17007257	8	3
16800061	5.9	6.33	5.34	12.79	12.82	12.65	5.86	12.75	-6.9	-119.06	2e-05	0.00408	NM_000070_	CAPN3	calpain 3, (p94)	15q15.1	NM 000070	RefSeq	Homo sapiens calpain 3, (p94) (CAPN3), transcript variant 1, mRNA.	93	93	13	14	TRUE	Hs.143261	adrenal gland| blood| brain| connective tissue| eye| heart| intestine| kidney| larynx| liver| lung| mammary gland| mouth| muscle| nerve| ovary| pancreas| pharynx| placenta| prostate| skin| spleen| testis| thyroid| uterus| vascular| breast (mammary gland) tumor| germ cell tumor| glioma| head and neck tumor| kidney tumor| leukemia| non-neoplasia| normal| ovarian tumor| prostate cancer| skin tumor| …	chr15	+	42651698	42704515	NM_000070_	P20807	GO:0001896 // GO:0006461 // GO:0006508 // GO:0006915 // GO:0007165 // GO:0007517 // GO:0014718 // GO:0014850 // GO:0030239 // GO:0030239 // GO:0033234 // GO:0043066 // GO:0043122 // GO:0045214 // GO:0045661 // GO:0045862 // GO:0045892 // GO:0045893 // GO:0046716 // GO:0050790 // GO:0051092 // GO:0051281 // GO:0051592 // GO:0061061 // GO:0070315 // GO:0071277 // GO:0071472 // GO:0072657 // GO:0097…	autolysis // protein complex assembly // proteolysis // apoptotic process // signal transduction // muscle organ development // positive regulation of satellite cell activation involved in skeletal muscle regeneration // response to muscle activity // myofibril assembly // myofibril assembly // negative regulation of protein sumoylation // negative regulation of apoptotic process // regulation of…	inferred from electronic annotation // inferred from sequence or structural similarity // inferred from direct assay // traceable author statement // traceable author statement // traceable author statement // inferred from sequence or structural similarity // inferred from sequence or structural similarity // inferred from sequence or structural similarity // traceable author statement // inferr…	GO:0005622 // GO:0005634 // GO:0005737 // GO:0005829 // GO:0005886 // GO:0030016 // GO:0030018 // GO:0030315 // GO:0043234 // GO:0005622 // GO:0005737 // GO:0005829 // GO:0005886 // GO:0043234	intracellular // nucleus // cytoplasm // cytosol // plasma membrane // myofibril // Z disc // T-tubule // protein complex // intracellular // cytoplasm // cytosol // plasma membrane // protein complex	traceable author statement // inferred from direct assay // inferred from direct assay // inferred from sequence or structural similarity // inferred from sequence or structural similarity // inferred from sequence or structural similarity // inferred from sequence or structural similarity // inferred from sequence or structural similarity // inferred from sequence or structural similarity // inf…	GO:0003824 // GO:0004198 // GO:0004198 // GO:0004198 // GO:0004871 // GO:0005509 // GO:0005515 // GO:0008233 // GO:0008234 // GO:0008307 // GO:0031402 // GO:0031432 // GO:0032947 // GO:0055103 // GO:0004198 // GO:0004198 // GO:0005509 // GO:0008233 // GO:0008234 // GO:0008307 // GO:0016787 // GO:0031402 // GO:0032947 // GO:0046872	catalytic activity // calcium-dependent cysteine-type endopeptidase activity // calcium-dependent cysteine-type endopeptidase activity // calcium-dependent cysteine-type endopeptidase activity // signal transducer activity // calcium ion binding // protein binding // peptidase activity // cysteine-type peptidase activity // structural constituent of muscle // sodium ion binding // titin binding /…	inferred from direct assay // not recorded // inferred from sequence or structural similarity // traceable author statement // traceable author statement // inferred from sequence or structural similarity // inferred from physical interaction // inferred from direct assay // traceable author statement // inferred from sequence or structural similarity // inferred from sequence or structural simil…	GenMAPP	Integrin-mediated cell adhesion KEGG	---	---	---	16800061	14	1
16989571	6.05	7.39	5.08	13.01	13.08	12.99	6.17	13.02	-6.85	-115.39	0.00052	0.0149106	NM_006790_	MYOT	myotilin	5q31	NM 006790	RefSeq	Homo sapiens myotilin (MYOT), transcript variant 1, mRNA.	84	84	21	25	TRUE	Hs.84665	adrenal gland| brain| eye| heart| larynx| liver| lung| mammary gland| mouth| muscle| nerve| placenta| prostate|adrenal tumor| breast (mammary gland) tumor| head and neck tumor| normal| fetus| juvenile| adult	chr5	+	137203480	137223540	NM_006790_	Q9UBF9	GO:0006936	muscle contraction	traceable author statement	GO:0015629 // GO:0030018 // GO:0042383 // GO:0005737 // GO:0005856 // GO:0005886 // GO:0016020	actin cytoskeleton // Z disc // sarcolemma // cytoplasm // cytoskeleton // plasma membrane // membrane	traceable author statement // inferred from electronic annotation // inferred from electronic annotation // inferred from electronic annotation // inferred from electronic annotation // inferred from electronic annotation // inferred from electronic annotation	GO:0003779 // GO:0005515 // GO:0008307	actin binding // protein binding // structural constituent of muscle	inferred from electronic annotation // inferred from physical interaction // traceable author statement	---	---	---	---	---	16989571	25	1
16711118	4.76	5.42	5.32	11.88	11.91	11.86	5.17	11.89	-6.72	-105.35	1e-05	0.00288287	NM_033261_	IDI2	isopentenyl-diphosphate delta isomerase 2	10p15.3	NM 033261	RefSeq	Homo sapiens isopentenyl-diphosphate delta isomerase 2 (IDI2), mRNA.	100	100	21	21	FALSE	Hs.9270 // Hs.591325	adrenal gland| ascites| blood| bone| brain| embryonic tissue| eye| heart| intestine| kidney| liver| lung| lymph| lymph node| ovary| pharynx| placenta| prostate| skin| uterus| chondrosarcoma| colorectal tumor| gastrointestinal tumor| germ cell tumor| kidney tumor| leukemia| lymphoma| normal| fetus| juvenile| adult // brain| connective tissue| intestine| liver| lung| mammary gland| muscle| bladder …	chr10	-	1064847	1071799	NM_033261_	Q9BXS1	GO:0006695 // GO:0008299 // GO:0044281 // GO:0046490 // GO:0050992 // GO:0006629 // GO:0006694 // GO:0006695 // GO:0008202 // GO:0008203 // GO:0008299 // GO:0016126 // GO:0000079 // GO:0001649 // GO:0006184 // GO:0008156 // GO:0008285 // GO:0022408 // GO:0030336 // GO:0031397 // GO:0033342 // GO:0042254 // GO:0050821	cholesterol biosynthetic process // isoprenoid biosynthetic process // small molecule metabolic process // isopentenyl diphosphate metabolic process // dimethylallyl diphosphate biosynthetic process // lipid metabolic process // steroid biosynthetic process // cholesterol biosynthetic process // steroid metabolic process // cholesterol metabolic process // isoprenoid biosynthetic process // stero…	traceable author statement // inferred from direct assay // traceable author statement // inferred from direct assay // inferred from electronic annotation // inferred from electronic annotation // inferred from electronic annotation // inferred from electronic annotation // inferred from electronic annotation // inferred from electronic annotation // inferred from electronic annotation // inferr…	GO:0005777 // GO:0005829 // GO:0005777 // GO:0005634 // GO:0005634 // GO:0005730 // GO:0005730 // GO:0005737 // GO:0005794 // GO:0016020 // GO:0031965 // GO:0048471	peroxisome // cytosol // peroxisome // nucleus // nucleus // nucleolus // nucleolus // cytoplasm // Golgi apparatus // membrane // nuclear membrane // perinuclear region of cytoplasm	inferred from direct assay // traceable author statement // inferred from electronic annotation // inferred from direct assay // inferred from electronic annotation // inferred from direct assay // inferred from electronic annotation // inferred from direct assay // inferred from direct assay // inferred from direct assay // inferred from direct assay // inferred from direct assay	GO:0004452 // GO:0016787 // GO:0046872 // GO:0004452 // GO:0016853 // GO:0000166 // GO:0003924 // GO:0005515 // GO:0005525 // GO:0005525 // GO:0044822	isopentenyl-diphosphate delta-isomerase activity // hydrolase activity // metal ion binding // isopentenyl-diphosphate delta-isomerase activity // isomerase activity // nucleotide binding // GTPase activity // protein binding // GTP binding // GTP binding // poly(A) RNA binding	inferred from direct assay // inferred from electronic annotation // inferred from electronic annotation // inferred from electronic annotation // inferred from electronic annotation // inferred from electronic annotation // inferred from direct assay // inferred from physical interaction // inferred from direct assay // inferred from electronic annotation // inferred from direct assay	HumanCyc // HumanCyc	PWY-922 // PWY-5123	---	---	---	16711118	21	1
17023255	4.01	4.04	3.76	10.32	10.44	11.19	3.94	10.65	-6.71	-104.78	2e-05	0.00408	NM_001251987_	TRDN	triadin	6q22.31	NM 001251987	RefSeq	Homo sapiens triadin (TRDN), transcript variant 2, mRNA.	50	50	18	36	TRUE	Hs.144744	brain| connective tissue| embryonic tissue| eye| heart| larynx| liver| lung| mouth| muscle| nerve| placenta| prostate| testis| thyroid| vascular| normal| primitive neuroectodermal tumor of the CNS| soft tissue/muscle tissue tumor| fetus| juvenile| adult	chr6	-	123537483	123958238	NM_001251987_	Q13061	GO:0006874 // GO:0006936 // GO:0010649 // GO:0010880 // GO:0014070 // GO:0014808 // GO:0014902 // GO:0031122 // GO:0034220 // GO:0051279 // GO:0055085 // GO:0060047 // GO:0060315 // GO:0060316 // GO:0060316 // GO:0086036 // GO:0090158 // GO:1901846 // GO:0010880 // GO:0014808 // GO:0031122 // GO:0060047 // GO:0090158	cellular calcium ion homeostasis // muscle contraction // regulation of cell communication by electrical coupling // regulation of release of sequestered calcium ion into cytosol by sarcoplasmic reticulum // response to organic cyclic compound // release of sequestered calcium ion into cytosol by sarcoplasmic reticulum // myotube differentiation // cytoplasmic microtubule organization // ion tran…	inferred from sequence or structural similarity // traceable author statement // traceable author statement // inferred from sequence or structural similarity // inferred from electronic annotation // inferred from sequence or structural similarity // inferred from electronic annotation // inferred from sequence or structural similarity // traceable author statement // traceable author statement …	GO:0005737 // GO:0005783 // GO:0005886 // GO:0005891 // GO:0014701 // GO:0014701 // GO:0016021 // GO:0016529 // GO:0030314 // GO:0033017 // GO:0033018 // GO:0034704 // GO:0005783 // GO:0005886 // GO:0014701 // GO:0016020 // GO:0016021 // GO:0016529 // GO:0030314 // GO:0033017 // GO:0034704 // GO:0043231	cytoplasm // endoplasmic reticulum // plasma membrane // voltage-gated calcium channel complex // junctional sarcoplasmic reticulum membrane // junctional sarcoplasmic reticulum membrane // integral component of membrane // sarcoplasmic reticulum // junctional membrane complex // sarcoplasmic reticulum membrane // sarcoplasmic reticulum lumen // calcium channel complex // endoplasmic reticulum //…	inferred from direct assay // inferred from sequence or structural similarity // inferred from direct assay // inferred from sequence or structural similarity // inferred from sequence or structural similarity // traceable author statement // traceable author statement // inferred from sequence or structural similarity // inferred from sequence or structural similarity // traceable author stateme…	GO:0005102 // GO:0005515 // GO:0030674 // GO:0042803 // GO:0044325	receptor binding // protein binding // protein binding, bridging // protein homodimerization activity // ion channel binding	inferred from electronic annotation // inferred from physical interaction // inferred from sequence or structural similarity // inferred from sequence or structural similarity // inferred from sequence or structural similarity	---	---	---	---	---	17023255	36	1
17096020	5.04	5.52	5.29	12.16	12.05	11.54	5.28	11.91	-6.63	-99.08	1e-05	0.00288287	NM_003837_	FBP2	fructose-1,6-bisphosphatase 2	9q22.3	NM 003837	RefSeq	Homo sapiens fructose-1,6-bisphosphatase 2 (FBP2), mRNA.	100	100	23	23	TRUE	Hs.61255	brain| connective tissue| eye| heart| intestine| lung| muscle| parathyroid| colorectal tumor| normal| soft tissue/muscle tissue tumor| fetus| adult	chr9	-	97321002	97356075	NM_003837_	O00757	GO:0005975 // GO:0006000 // GO:0006006 // GO:0006094 // GO:0006094 // GO:0016311 // GO:0044281 // GO:0005975 // GO:0008152	carbohydrate metabolic process // fructose metabolic process // glucose metabolic process // gluconeogenesis // gluconeogenesis // dephosphorylation // small molecule metabolic process // carbohydrate metabolic process // metabolic process	traceable author statement // traceable author statement // traceable author statement // inferred from electronic annotation // traceable author statement // inferred from electronic annotation // traceable author statement // inferred from electronic annotation // inferred from electronic annotation	GO:0005829 // GO:0070062 // GO:0005634 // GO:0005737 // GO:0030018 // GO:0030054	cytosol // extracellular vesicular exosome // nucleus // cytoplasm // Z disc // cell junction	traceable author statement // inferred from direct assay // inferred from electronic annotation // inferred from electronic annotation // inferred from electronic annotation // inferred from electronic annotation	GO:0042132 // GO:0046872 // GO:0003824 // GO:0016787 // GO:0042578	fructose 1,6-bisphosphate 1-phosphatase activity // metal ion binding // catalytic activity // hydrolase activity // phosphoric ester hydrolase activity	inferred from electronic annotation // inferred from electronic annotation // inferred from electronic annotation // inferred from electronic annotation // inferred from electronic annotation	GenMAPP // HumanCyc // HumanCyc // HumanCyc // MetaCyc // MetaCyc // MetaCyc // MetaCyc // MetaCyc // MetaCyc // MetaCyc	Glycolysis and Gluconeogenesis // GLYCOLYSIS // PWY-5484 // GLUCONEO-PWY // P185-PWY // PWY66-399 // GLUCONEO-PWY // SUCSYN-PWY // GLYCOLYSIS // CALVIN-PWY // PWY-5484	---	---	---	17096020	23	1
16976300	3.83	4.28	3.84	10.34	10.58	10.92	3.99	10.61	-6.62	-98.64	1e-05	0.00288287	NM_001010874_	TECRL	trans-2,3-enoyl-CoA reductase-like	4q13.1	NM 001010874	RefSeq	Homo sapiens trans-2,3-enoyl-CoA reductase-like (TECRL), mRNA.	76	76	19	25	TRUE	Hs.227752	embryonic tissue| heart| liver| lung| muscle| normal|embryoid body| fetus| adult	chr4	-	65140975	65275186	NM_001010874_	Q5HYJ1	GO:0006629 // GO:0055114	lipid metabolic process // oxidation-reduction process	inferred from electronic annotation // inferred from electronic annotation	GO:0005737 // GO:0016021 // GO:0016020	cytoplasm // integral component of membrane // membrane	inferred from electronic annotation // inferred from electronic annotation // inferred from electronic annotation	GO:0016627 // GO:0016491	oxidoreductase activity, acting on the CH-CH group of donors // oxidoreductase activity	inferred from electronic annotation // inferred from electronic annotation	---	---	---	---	---	16976300	25	1
16887147	5.21	7.09	5.29	12.29	12.38	12.75	5.86	12.47	-6.61	-97.55	0.00046	0.0140879	NM_001199144_	XIRP2	xin actin-binding repeat containing 2	2q24.3	NM 001199144	RefSeq	Homo sapiens xin actin-binding repeat containing 2 (XIRP2), transcript variant 4, mRNA.	81	81	22	27	TRUE	Hs.73680	ascites| brain| heart| larynx| liver| mammary gland| mouth| muscle| nerve| testis| thyroid| breast (mammary gland) tumor| gastrointestinal tumor| head and neck tumor| normal| soft tissue/muscle tissue tumor| fetus| adult	chr2	+	167744997	168116384	NM_001199144_	A4UGR9	GO:0030036	actin cytoskeleton organization	inferred from electronic annotation	GO:0030054	cell junction	inferred from electronic annotation	GO:0003779	actin binding	inferred from electronic annotation	---	---	---	---	---	16887147	27	1
17111649	4.81	4.93	5.21	12.02	12.05	10.59	4.98	11.55	-6.57	-95.01	0.00019	0.00943027	NM_130388_	ASB12	ankyrin repeat and SOCS box containing 12	Xq11.2	NM 130388	RefSeq	Homo sapiens ankyrin repeat and SOCS box containing 12 (ASB12), mRNA.	100	100	27	27	TRUE	Hs.56281	brain| heart| muscle| testis| germ cell tumor| normal| fetus| infant| adult	chrX	-	63444072	63450511	NM_130388_	Q8WXK4	GO:0016567 // GO:0035556	protein ubiquitination // intracellular signal transduction	inferred from electronic annotation // inferred from electronic annotation	---	---	---	---	---	---	---	---	---	---	---	17111649	27	1
17070441	5.84	6.03	5.86	12.18	12.25	12.36	5.91	12.27	-6.36	-82.05	0	0	NM_005181_	CA3	carbonic anhydrase III, muscle specific	8q21.2	NM 005181	RefSeq	Homo sapiens carbonic anhydrase III, muscle specific (CA3), mRNA.	80	80	16	20	TRUE	Hs.82129	adipose tissue| blood| brain| cervix| ear| embryonic tissue| eye| heart| kidney| larynx| liver| lung| lymph node| mammary gland| mouth| muscle| nerve| ovary| prostate| stomach| testis| uterus| breast (mammary gland) tumor| gastrointestinal tumor| germ cell tumor| head and neck tumor| kidney tumor| liver tumor| non-neoplasia| normal| soft tissue/muscle tissue tumor| fetus| adult	chr8	+	86285665	86361269	NM_005181_	P07451	GO:0006730 // GO:0006979 // GO:0015701 // GO:0044281 // GO:0045471 // GO:0008152	one-carbon metabolic process // response to oxidative stress // bicarbonate transport // small molecule metabolic process // response to ethanol // metabolic process	inferred from electronic annotation // inferred from electronic annotation // traceable author statement // traceable author statement // inferred from electronic annotation // inferred from electronic annotation	GO:0005829 // GO:0005737 // GO:0005829	cytosol // cytoplasm // cytosol	traceable author statement // inferred from electronic annotation // inferred from electronic annotation	GO:0004089 // GO:0008270 // GO:0016151 // GO:0004089 // GO:0016829 // GO:0046872	carbonate dehydratase activity // zinc ion binding // nickel cation binding // carbonate dehydratase activity // lyase activity // metal ion binding	inferred from electronic annotation // inferred from electronic annotation // inferred from electronic annotation // traceable author statement // inferred from electronic annotation // inferred from electronic annotation	---	---	---	---	---	17070441	20	1
16944568	4.29	4.41	5.12	11.26	11.25	10.1	4.61	10.87	-6.26	-76.79	0.00017	0.00900383	NM_016298_	FBXO40	F-box protein 40	3q13.33	NM 016298	RefSeq	Homo sapiens F-box protein 40 (FBXO40), mRNA.	88	88	15	17	TRUE	Hs.272564	blood| bone| brain| heart| liver| lung| muscle| prostate| skin| testis| chondrosarcoma| leukemia| lung tumor| normal| skin tumor| fetus| adult	chr3	+	121311966	121349139	NM_016298_	Q9UH90	GO:0016567 // GO:0042692 // GO:0042692	protein ubiquitination // muscle cell differentiation // muscle cell differentiation	inferred from electronic annotation // inferred from sequence or structural similarity // inferred from electronic annotation	GO:0005737 // GO:0005737	cytoplasm // cytoplasm	inferred from sequence or structural similarity // inferred from electronic annotation	GO:0004842 // GO:0008270 // GO:0003674 // GO:0046872	ubiquitin-protein transferase activity // zinc ion binding // molecular function // metal ion binding	inferred from electronic annotation // inferred from electronic annotation // no biological data available // inferred from electronic annotation	---	---	---	---	---	16944568	17	1
16912401	5.31	5.41	5.53	11.9	11.82	11.15	5.42	11.62	-6.2	-73.74	1e-05	0.00288287	NM_033118_	MYLK2	myosin light chain kinase 2	20q13.31	NM 033118	RefSeq	Homo sapiens myosin light chain kinase 2 (MYLK2), mRNA.	88	88	21	24	TRUE	Hs.86092	muscle| nerve| testis| normal| soft tissue/muscle tissue tumor| fetus| adult	chr20	+	30407111	30422500	NM_033118_	Q9H1R3	GO:0006941 // GO:0007274 // GO:0010628 // GO:0014816 // GO:0018107 // GO:0032971 // GO:0035914 // GO:0046777 // GO:0055008 // GO:0060048 // GO:0006468 // GO:0016310	striated muscle contraction // neuromuscular synaptic transmission // positive regulation of gene expression // satellite cell differentiation // peptidyl-threonine phosphorylation // regulation of muscle filament sliding // skeletal muscle cell differentiation // protein autophosphorylation // cardiac muscle tissue morphogenesis // cardiac muscle contraction // protein phosphorylation // phospho…	inferred from direct assay // inferred from electronic annotation // inferred from direct assay // inferred from electronic annotation // inferred from direct assay // inferred from direct assay // inferred from direct assay // inferred from direct assay // inferred from mutant phenotype // inferred by curator // inferred from electronic annotation // inferred from electronic annotation	GO:0005634 // GO:0005737 // GO:0030017 // GO:0005737	nucleus // cytoplasm // sarcomere // cytoplasm	inferred from direct assay // inferred from direct assay // inferred by curator // inferred from electronic annotation	GO:0004683 // GO:0004687 // GO:0004687 // GO:0005515 // GO:0005516 // GO:0005516 // GO:0005524 // GO:0000166 // GO:0004672 // GO:0004674 // GO:0004687 // GO:0005516 // GO:0016301 // GO:0016740 // GO:0016772	calmodulin-dependent protein kinase activity // myosin light chain kinase activity // myosin light chain kinase activity // protein binding // calmodulin binding // calmodulin binding // ATP binding // nucleotide binding // protein kinase activity // protein serine/threonine kinase activity // myosin light chain kinase activity // calmodulin binding // kinase activity // transferase activity // t…	inferred from sequence or structural similarity // inferred from direct assay // inferred from sequence or structural similarity // inferred from physical interaction // inferred by curator // inferred from sequence or structural similarity // inferred from electronic annotation // inferred from electronic annotation // inferred from electronic annotation // inferred from electronic annotation //…	GenMAPP // GenMAPP	Integrin-mediated cell adhesion KEGG // Smooth muscle contraction	---	---	---	16912401	24	1
16989568	4.12	4.27	4.03	10.13	10.24	10.56	4.14	10.31	-6.17	-71.97	0	0	NR_002713_	NPY6R	neuropeptide Y receptor Y6 (pseudogene)	5q31.2	NR 002713	RefSeq	Homo sapiens neuropeptide Y receptor Y6 (pseudogene) (NPY6R), non-coding RNA.	100	100	15	15	TRUE	Hs.643466	adrenal gland| brain| heart| kidney| liver| mouth| muscle| spleen| thyroid|adrenal tumor| head and neck tumor| normal| adult	chr5	+	137136882	137146440	NR_002713_	Q99463	GO:0007186 // GO:0007165 // GO:0007186 // GO:0007186 // GO:0007218	G-protein coupled receptor signaling pathway // signal transduction // G-protein coupled receptor signaling pathway // G-protein coupled receptor signaling pathway // neuropeptide signaling pathway	not recorded // inferred from electronic annotation // --- // inferred from electronic annotation // inferred from electronic annotation	GO:0016021 // GO:0016020	integral component of membrane // membrane	inferred from electronic annotation // inferred from electronic annotation	GO:0004983 // GO:0004871 // GO:0004983 // GO:0004930 // GO:0004983	neuropeptide Y receptor activity // signal transducer activity // neuropeptide Y receptor activity // G-protein coupled receptor activity // neuropeptide Y receptor activity	not recorded // inferred from electronic annotation // --- // inferred from electronic annotation // inferred from electronic annotation	GenMAPP // GenMAPP	GPCRDB Class A Rhodopsin-like // Peptide GPCRs	---	---	---	16989568	15	1
16963113	3.99	4.75	4.83	10.86	10.99	10.18	4.52	10.67	-6.15	-71.07	8e-05	0.00667508	NM_001647_	APOD	apolipoprotein D	3q29	NM 001647	RefSeq	Homo sapiens apolipoprotein D (APOD), mRNA.	73	73	16	22	TRUE	Hs.522555	adipose tissue| adrenal gland| bone| brain| connective tissue| ear| eye| heart| intestine| kidney| larynx| liver| lung| lymph| lymph node| mammary gland| mouth| muscle| nerve| ovary| pancreas| parathyroid| pharynx| pituitary gland| placenta| prostate| skin| stomach| testis| thymus| trachea| uterus| vascular|adrenal tumor| breast (mammary gland) tumor| chondrosarcoma| colorectal tumor| gastrointes…	chr3	-	195295573	195311076	NM_001647_	P05090	GO:0000302 // GO:0001525 // GO:0006006 // GO:0006629 // GO:0006869 // GO:0007420 // GO:0007568 // GO:0010642 // GO:0014012 // GO:0042246 // GO:0042308 // GO:0042493 // GO:0048662 // GO:0048678 // GO:0051895 // GO:0060588 // GO:0071638 // GO:1900016 // GO:2000098 // GO:2000405 // GO:0000302 // GO:0006810 // GO:0060588	response to reactive oxygen species // angiogenesis // glucose metabolic process // lipid metabolic process // lipid transport // brain development // aging // negative regulation of platelet-derived growth factor receptor signaling pathway // peripheral nervous system axon regeneration // tissue regeneration // negative regulation of protein import into nucleus // response to drug // negative re…	inferred from direct assay // non-traceable author statement // inferred from direct assay // inferred from direct assay // non-traceable author statement // inferred from sequence or structural similarity // non-traceable author statement // inferred from direct assay // inferred from sequence or structural similarity // inferred from sequence or structural similarity // inferred from direct ass…	GO:0005576 // GO:0005615 // GO:0005783 // GO:0022626 // GO:0030425 // GO:0043025 // GO:0048471 // GO:0070062 // GO:0005576 // GO:0005622	extracellular region // extracellular space // endoplasmic reticulum // cytosolic ribosome // dendrite // neuronal cell body // perinuclear region of cytoplasm // extracellular vesicular exosome // extracellular region // intracellular	non-traceable author statement // inferred from direct assay // inferred from sequence or structural similarity // inferred from sequence or structural similarity // inferred from sequence or structural similarity // inferred from sequence or structural similarity // inferred from direct assay // inferred from direct assay // inferred from electronic annotation // inferred from electronic annotat…	GO:0005319 // GO:0005515 // GO:0015485 // GO:0005215 // GO:0008289 // GO:0036094	lipid transporter activity // protein binding // cholesterol binding // transporter activity // lipid binding // small molecule binding	non-traceable author statement // inferred from physical interaction // inferred from direct assay // inferred from electronic annotation // inferred from electronic annotation // inferred from electronic annotation	---	---	---	---	---	16963113	22	1
16833827	6.01	6.28	5.8	12.34	12.38	11.72	6.03	12.15	-6.12	-69.32	2e-05	0.00408	NM_003673_	TCAP	titin-cap	17q12	NM 003673	RefSeq	Homo sapiens titin-cap (TCAP), mRNA.	94	94	15	16	TRUE	Hs.77628	bone| embryonic tissue| eye| heart| larynx| liver| lung| mouth| muscle| nerve| pancreas| prostate| skin| testis| vascular| chondrosarcoma| germ cell tumor| normal| fetus| juvenile| adult	chr17	+	37820440	37822808	NM_003673_	O15273	GO:0001756 // GO:0003009 // GO:0003300 // GO:0006461 // GO:0007512 // GO:0014898 // GO:0030049 // GO:0030240 // GO:0030241 // GO:0030916 // GO:0035994 // GO:0035995 // GO:0045214 // GO:0045214 // GO:0048739 // GO:0048769 // GO:0050982 // GO:0055003 // GO:0055008 // GO:0060048 // GO:0007512	somitogenesis // skeletal muscle contraction // cardiac muscle hypertrophy // protein complex assembly // adult heart development // cardiac muscle hypertrophy in response to stress // muscle filament sliding // skeletal muscle thin filament assembly // skeletal muscle myosin thick filament assembly // otic vesicle formation // response to muscle stretch // detection of muscle stretch // sarcomer…	inferred from electronic annotation // inferred from expression pattern // inferred from mutant phenotype // traceable author statement // inferred from mutant phenotype // inferred from mutant phenotype // traceable author statement // inferred from mutant phenotype // inferred from mutant phenotype // inferred from electronic annotation // traceable author statement // inferred from mutant phen…	GO:0005829 // GO:0030018 // GO:0031674 // GO:0005737 // GO:0030017 // GO:0030018 // GO:0031674	cytosol // Z disc // I band // cytoplasm // sarcomere // Z disc // I band	traceable author statement // inferred from direct assay // inferred from sequence or structural similarity // inferred from electronic annotation // inferred from electronic annotation // inferred from electronic annotation // inferred from electronic annotation	GO:0005515 // GO:0008307 // GO:0030674 // GO:0031432 // GO:0044325 // GO:0051373 // GO:0070080 // GO:0008307	protein binding // structural constituent of muscle // protein binding, bridging // titin binding // ion channel binding // FATZ binding // titin Z domain binding // structural constituent of muscle	inferred from physical interaction // inferred from mutant phenotype // inferred from direct assay // inferred from physical interaction // inferred from physical interaction // inferred from physical interaction // inferred from physical interaction // traceable author statement	GenMAPP	Striated muscle contraction	---	---	---	16833827	16	1
16765625	6.41	6.26	6.3	12.56	12.49	12.14	6.32	12.4	-6.07	-67.3	0	0	NM_006741_	PPP1R1A	protein phosphatase 1, regulatory (inhibitor) subunit 1A	12q13.2	NM 006741	RefSeq	Homo sapiens protein phosphatase 1, regulatory (inhibitor) subunit 1A (PPP1R1A), mRNA.	100	82	18	18	FALSE	Hs.505662	bone| brain| eye| heart| kidney| liver| lung| mammary gland| muscle| nerve| ovary| pancreas| pituitary gland| placenta| prostate| testis| germ cell tumor| kidney tumor| normal| ovarian tumor| pancreatic tumor| primitive neuroectodermal tumor of the CNS| fetus| juvenile| adult	chr12	-	54969171	54982443	NM_006741_	Q13522	GO:0005977 // GO:0007165 // GO:0043086 // GO:0043086 // GO:0005975	glycogen metabolic process // signal transduction // negative regulation of catalytic activity // negative regulation of catalytic activity // carbohydrate metabolic process	inferred from electronic annotation // inferred from electronic annotation // inferred from electronic annotation // traceable author statement // inferred from electronic annotation	GO:0005615 // GO:0005737	extracellular space // cytoplasm	inferred from electronic annotation // inferred from electronic annotation	GO:0004865 // GO:0005515 // GO:0004864	protein serine/threonine phosphatase inhibitor activity // protein binding // protein phosphatase inhibitor activity	traceable author statement // inferred from physical interaction // inferred from electronic annotation	---	---	---	---	---	16765625	22	1
16722890	5.01	4.5	5.24	11.01	10.87	10.89	4.92	10.92	-6	-64.21	1e-05	0.00288287	NM_001142649_	ANO5	anoctamin 5	11p14.3	NM 001142649	RefSeq	Homo sapiens anoctamin 5 (ANO5), transcript variant 2, mRNA.	100	95	19	19	FALSE	Hs.154329	adrenal gland| bladder| brain| ear| embryonic tissue| eye| heart| kidney| liver| lung| muscle| pancreas| parathyroid| pituitary gland| prostate| skin| stomach| testis| uterus| gastrointestinal tumor| germ cell tumor| normal| uterine tumor| fetus| adult	chr11	+	22214722	22304913	NM_001142649_	Q75V66	GO:0006821 // GO:0034220 // GO:0055085 // GO:1902476	chloride transport // ion transmembrane transport // transmembrane transport // chloride transmembrane transport	inferred from direct assay // traceable author statement // traceable author statement // inferred from direct assay	GO:0005622 // GO:0005789 // GO:0005886 // GO:0005886 // GO:0016021 // GO:0005783 // GO:0005886 // GO:0016020	intracellular // endoplasmic reticulum membrane // plasma membrane // plasma membrane // integral component of membrane // endoplasmic reticulum // plasma membrane // membrane	inferred from direct assay // inferred from electronic annotation // inferred from direct assay // traceable author statement // inferred from electronic annotation // inferred from electronic annotation // inferred from electronic annotation // inferred from electronic annotation	GO:0005229	intracellular calcium activated chloride channel activity	inferred from direct assay	---	---	---	---	---	16722890	20	1
17033604	4.37	4.34	4.68	10.15	10.2	10.98	4.46	10.44	-5.98	-63.04	3e-05	0.0046591	NM_019111_	HLA-DRA	major histocompatibility complex, class II, DR alpha	6p21.3	NM 019111	RefSeq	Homo sapiens major histocompatibility complex, class II, DR alpha (HLA-DRA), mRNA.	86	86	31	36	TRUE	Hs.520048	adipose tissue| adrenal gland| ascites| bladder| blood| bone| bone marrow| brain| connective tissue| esophagus| eye| heart| intestine| kidney| larynx| liver| lung| lymph| lymph node| mammary gland| mouth| muscle| nerve| ovary| pancreas| parathyroid| pharynx| placenta| prostate| skin| spleen| stomach| testis| thymus| thyroid| tonsil| trachea| uterus| vascular|adrenal tumor| bladder carcinoma| brea…	chr6_mann_hap4	+	3749679	3754890	NM_019111_	P01903	GO:0002503 // GO:0002504 // GO:0002506 // GO:0006955 // GO:0019221 // GO:0019886 // GO:0031295 // GO:0050852 // GO:0050890 // GO:0060333 // GO:0002376 // GO:0002504 // GO:0006955 // GO:0019882	peptide antigen assembly with MHC class II protein complex // antigen processing and presentation of peptide or polysaccharide antigen via MHC class II // polysaccharide assembly with MHC class II protein complex // immune response // cytokine-mediated signaling pathway // antigen processing and presentation of exogenous peptide antigen via MHC class II // T cell costimulation // T cell receptor …	inferred from direct assay // inferred from direct assay // inferred from direct assay // non-traceable author statement // traceable author statement // traceable author statement // traceable author statement // traceable author statement // inferred from mutant phenotype // traceable author statement // inferred from electronic annotation // inferred from electronic annotation // inferred from…	GO:0000139 // GO:0005764 // GO:0005765 // GO:0005765 // GO:0005886 // GO:0005886 // GO:0005887 // GO:0009986 // GO:0012507 // GO:0030658 // GO:0030666 // GO:0030669 // GO:0031902 // GO:0032588 // GO:0042613 // GO:0070062 // GO:0071556 // GO:0005764 // GO:0005765 // GO:0005768 // GO:0005783 // GO:0005789 // GO:0005794 // GO:0005886 // GO:0010008 // GO:0016020 // GO:0016021 // GO:0031902 // GO:0042…	Golgi membrane // lysosome // lysosomal membrane // lysosomal membrane // plasma membrane // plasma membrane // integral component of plasma membrane // cell surface // ER to Golgi transport vesicle membrane // transport vesicle membrane // endocytic vesicle membrane // clathrin-coated endocytic vesicle membrane // late endosome membrane // trans-Golgi network membrane // MHC class II protein com…	traceable author statement // inferred from direct assay // inferred from direct assay // traceable author statement // inferred from direct assay // traceable author statement // non-traceable author statement // inferred from direct assay // traceable author statement // traceable author statement // traceable author statement // traceable author statement // inferred from direct assay // trace…	GO:0023026 // GO:0032395 // GO:0042605	MHC class II protein complex binding // MHC class II receptor activity // peptide antigen binding	inferred from direct assay // non-traceable author statement // inferred from direct assay	---	---	---	---	---	17033604	36	3
17035880	4.37	4.34	4.68	10.15	10.2	10.98	4.46	10.44	-5.98	-63.04	3e-05	0.0046591	NM_019111_	HLA-DRA	major histocompatibility complex, class II, DR alpha	6p21.3	NM 019111	RefSeq	Homo sapiens major histocompatibility complex, class II, DR alpha (HLA-DRA), mRNA.	83	83	30	36	TRUE	Hs.520048	adipose tissue| adrenal gland| ascites| bladder| blood| bone| bone marrow| brain| connective tissue| esophagus| eye| heart| intestine| kidney| larynx| liver| lung| lymph| lymph node| mammary gland| mouth| muscle| nerve| ovary| pancreas| parathyroid| pharynx| placenta| prostate| skin| spleen| stomach| testis| thymus| thyroid| tonsil| trachea| uterus| vascular|adrenal tumor| bladder carcinoma| brea…	chr6_mcf_hap5	+	3786393	3791603	NM_019111_	P01903	GO:0002503 // GO:0002504 // GO:0002506 // GO:0006955 // GO:0019221 // GO:0019886 // GO:0031295 // GO:0050852 // GO:0050890 // GO:0060333 // GO:0002376 // GO:0002504 // GO:0006955 // GO:0019882	peptide antigen assembly with MHC class II protein complex // antigen processing and presentation of peptide or polysaccharide antigen via MHC class II // polysaccharide assembly with MHC class II protein complex // immune response // cytokine-mediated signaling pathway // antigen processing and presentation of exogenous peptide antigen via MHC class II // T cell costimulation // T cell receptor …	inferred from direct assay // inferred from direct assay // inferred from direct assay // non-traceable author statement // traceable author statement // traceable author statement // traceable author statement // traceable author statement // inferred from mutant phenotype // traceable author statement // inferred from electronic annotation // inferred from electronic annotation // inferred from…	GO:0000139 // GO:0005764 // GO:0005765 // GO:0005765 // GO:0005886 // GO:0005886 // GO:0005887 // GO:0009986 // GO:0012507 // GO:0030658 // GO:0030666 // GO:0030669 // GO:0031902 // GO:0032588 // GO:0042613 // GO:0070062 // GO:0071556 // GO:0005764 // GO:0005765 // GO:0005768 // GO:0005783 // GO:0005789 // GO:0005794 // GO:0005886 // GO:0010008 // GO:0016020 // GO:0016021 // GO:0031902 // GO:0042…	Golgi membrane // lysosome // lysosomal membrane // lysosomal membrane // plasma membrane // plasma membrane // integral component of plasma membrane // cell surface // ER to Golgi transport vesicle membrane // transport vesicle membrane // endocytic vesicle membrane // clathrin-coated endocytic vesicle membrane // late endosome membrane // trans-Golgi network membrane // MHC class II protein com…	traceable author statement // inferred from direct assay // inferred from direct assay // traceable author statement // inferred from direct assay // traceable author statement // non-traceable author statement // inferred from direct assay // traceable author statement // traceable author statement // traceable author statement // traceable author statement // inferred from direct assay // trace…	GO:0023026 // GO:0032395 // GO:0042605	MHC class II protein complex binding // MHC class II receptor activity // peptide antigen binding	inferred from direct assay // non-traceable author statement // inferred from direct assay	---	---	---	---	---	17035880	36	3
17038596	4.37	4.34	4.68	10.15	10.2	10.98	4.46	10.44	-5.98	-63.04	3e-05	0.0046591	NM_019111_	HLA-DRA	major histocompatibility complex, class II, DR alpha	6p21.3	NM 019111	RefSeq	Homo sapiens major histocompatibility complex, class II, DR alpha (HLA-DRA), mRNA.	83	83	30	36	TRUE	Hs.520048	adipose tissue| adrenal gland| ascites| bladder| blood| bone| bone marrow| brain| connective tissue| esophagus| eye| heart| intestine| kidney| larynx| liver| lung| lymph| lymph node| mammary gland| mouth| muscle| nerve| ovary| pancreas| parathyroid| pharynx| placenta| prostate| skin| spleen| stomach| testis| thymus| thyroid| tonsil| trachea| uterus| vascular|adrenal tumor| bladder carcinoma| brea…	chr6_qbl_hap6	+	3668487	3673697	NM_019111_	P01903	GO:0002503 // GO:0002504 // GO:0002506 // GO:0006955 // GO:0019221 // GO:0019886 // GO:0031295 // GO:0050852 // GO:0050890 // GO:0060333 // GO:0002376 // GO:0002504 // GO:0006955 // GO:0019882	peptide antigen assembly with MHC class II protein complex // antigen processing and presentation of peptide or polysaccharide antigen via MHC class II // polysaccharide assembly with MHC class II protein complex // immune response // cytokine-mediated signaling pathway // antigen processing and presentation of exogenous peptide antigen via MHC class II // T cell costimulation // T cell receptor …	inferred from direct assay // inferred from direct assay // inferred from direct assay // non-traceable author statement // traceable author statement // traceable author statement // traceable author statement // traceable author statement // inferred from mutant phenotype // traceable author statement // inferred from electronic annotation // inferred from electronic annotation // inferred from…	GO:0000139 // GO:0005764 // GO:0005765 // GO:0005765 // GO:0005886 // GO:0005886 // GO:0005887 // GO:0009986 // GO:0012507 // GO:0030658 // GO:0030666 // GO:0030669 // GO:0031902 // GO:0032588 // GO:0042613 // GO:0070062 // GO:0071556 // GO:0005764 // GO:0005765 // GO:0005768 // GO:0005783 // GO:0005789 // GO:0005794 // GO:0005886 // GO:0010008 // GO:0016020 // GO:0016021 // GO:0031902 // GO:0042…	Golgi membrane // lysosome // lysosomal membrane // lysosomal membrane // plasma membrane // plasma membrane // integral component of plasma membrane // cell surface // ER to Golgi transport vesicle membrane // transport vesicle membrane // endocytic vesicle membrane // clathrin-coated endocytic vesicle membrane // late endosome membrane // trans-Golgi network membrane // MHC class II protein com…	traceable author statement // inferred from direct assay // inferred from direct assay // traceable author statement // inferred from direct assay // traceable author statement // non-traceable author statement // inferred from direct assay // traceable author statement // traceable author statement // traceable author statement // traceable author statement // inferred from direct assay // trace…	GO:0023026 // GO:0032395 // GO:0042605	MHC class II protein complex binding // MHC class II receptor activity // peptide antigen binding	inferred from direct assay // non-traceable author statement // inferred from direct assay	---	---	---	---	---	17038596	36	3
17041225	4.37	4.34	4.68	10.15	10.2	10.98	4.46	10.44	-5.98	-63.04	3e-05	0.0046591	NM_019111_	HLA-DRA	major histocompatibility complex, class II, DR alpha	6p21.3	NM 019111	RefSeq	Homo sapiens major histocompatibility complex, class II, DR alpha (HLA-DRA), mRNA.	83	83	30	36	TRUE	Hs.520048	adipose tissue| adrenal gland| ascites| bladder| blood| bone| bone marrow| brain| connective tissue| esophagus| eye| heart| intestine| kidney| larynx| liver| lung| lymph| lymph node| mammary gland| mouth| muscle| nerve| ovary| pancreas| parathyroid| pharynx| placenta| prostate| skin| spleen| stomach| testis| thymus| thyroid| tonsil| trachea| uterus| vascular|adrenal tumor| bladder carcinoma| brea…	chr6_ssto_hap7	+	3754283	3759493	NM_019111_	P01903	GO:0002503 // GO:0002504 // GO:0002506 // GO:0006955 // GO:0019221 // GO:0019886 // GO:0031295 // GO:0050852 // GO:0050890 // GO:0060333 // GO:0002376 // GO:0002504 // GO:0006955 // GO:0019882	peptide antigen assembly with MHC class II protein complex // antigen processing and presentation of peptide or polysaccharide antigen via MHC class II // polysaccharide assembly with MHC class II protein complex // immune response // cytokine-mediated signaling pathway // antigen processing and presentation of exogenous peptide antigen via MHC class II // T cell costimulation // T cell receptor …	inferred from direct assay // inferred from direct assay // inferred from direct assay // non-traceable author statement // traceable author statement // traceable author statement // traceable author statement // traceable author statement // inferred from mutant phenotype // traceable author statement // inferred from electronic annotation // inferred from electronic annotation // inferred from…	GO:0000139 // GO:0005764 // GO:0005765 // GO:0005765 // GO:0005886 // GO:0005886 // GO:0005887 // GO:0009986 // GO:0012507 // GO:0030658 // GO:0030666 // GO:0030669 // GO:0031902 // GO:0032588 // GO:0042613 // GO:0070062 // GO:0071556 // GO:0005764 // GO:0005765 // GO:0005768 // GO:0005783 // GO:0005789 // GO:0005794 // GO:0005886 // GO:0010008 // GO:0016020 // GO:0016021 // GO:0031902 // GO:0042…	Golgi membrane // lysosome // lysosomal membrane // lysosomal membrane // plasma membrane // plasma membrane // integral component of plasma membrane // cell surface // ER to Golgi transport vesicle membrane // transport vesicle membrane // endocytic vesicle membrane // clathrin-coated endocytic vesicle membrane // late endosome membrane // trans-Golgi network membrane // MHC class II protein com…	traceable author statement // inferred from direct assay // inferred from direct assay // traceable author statement // inferred from direct assay // traceable author statement // non-traceable author statement // inferred from direct assay // traceable author statement // traceable author statement // traceable author statement // traceable author statement // inferred from direct assay // trace…	GO:0023026 // GO:0032395 // GO:0042605	MHC class II protein complex binding // MHC class II receptor activity // peptide antigen binding	inferred from direct assay // non-traceable author statement // inferred from direct assay	---	---	---	---	---	17041225	36	3
16790875	7.73	8	6.5	13.39	13.36	13.26	7.41	13.34	-5.93	-61.02	0.00021	0.00985404	NM_000257_	MYH7	myosin, heavy chain 7, cardiac muscle, beta	14q12	NM 000257	RefSeq	Homo sapiens myosin, heavy chain 7, cardiac muscle, beta (MYH7), mRNA.	100	100	13	13	FALSE	Hs.719946	brain| eye| heart| larynx| liver| lung| mouth| muscle| nerve| ovary| pancreas| placenta| prostate| testis| thyroid| germ cell tumor| head and neck tumor| normal| ovarian tumor| fetus| adult	chr14	-	23881947	23904927	NM_000257_	P12883	GO:0002026 // GO:0002027 // GO:0006200 // GO:0006936 // GO:0006936 // GO:0006941 // GO:0007512 // GO:0030049 // GO:0055010 // GO:0008152	regulation of the force of heart contraction // regulation of heart rate // ATP catabolic process // muscle contraction // muscle contraction // striated muscle contraction // adult heart development // muscle filament sliding // ventricular cardiac muscle tissue morphogenesis // metabolic process	inferred from direct assay // inferred from direct assay // inferred from direct assay // inferred from direct assay // traceable author statement // inferred from direct assay // inferred from mutant phenotype // inferred from mutant phenotype // inferred from mutant phenotype // inferred from electronic annotation	GO:0001725 // GO:0005634 // GO:0005730 // GO:0005737 // GO:0005859 // GO:0005925 // GO:0016459 // GO:0030017 // GO:0030018 // GO:0032982 // GO:0005737 // GO:0016459 // GO:0030016 // GO:0032982	stress fiber // nucleus // nucleolus // cytoplasm // muscle myosin complex // focal adhesion // myosin complex // sarcomere // Z disc // myosin filament // cytoplasm // myosin complex // myofibril // myosin filament	inferred from electronic annotation // inferred from direct assay // inferred from direct assay // inferred from direct assay // traceable author statement // inferred from direct assay // traceable author statement // traceable author statement // inferred from electronic annotation // inferred from direct assay // inferred from electronic annotation // inferred from electronic annotation // inf…	GO:0000146 // GO:0000146 // GO:0003779 // GO:0005515 // GO:0005516 // GO:0005524 // GO:0016887 // GO:0030898 // GO:0000166 // GO:0003774	microfilament motor activity // microfilament motor activity // actin binding // protein binding // calmodulin binding // ATP binding // ATPase activity // actin-dependent ATPase activity // nucleotide binding // motor activity	inferred from direct assay // non-traceable author statement // inferred from electronic annotation // inferred from physical interaction // inferred from electronic annotation // inferred from electronic annotation // inferred from direct assay // inferred from mutant phenotype // inferred from electronic annotation // inferred from electronic annotation	---	---	---	---	---	16790875	13	1
16727502	5.74	6.01	6.42	12.39	12.25	11.31	6.05	11.98	-5.93	-60.94	0.00011	0.00758716	NM_001104_	ACTN3	actinin, alpha 3	11q13.1	NM 001104	RefSeq	Homo sapiens actinin, alpha 3 (ACTN3), transcript variant 1, coding, mRNA.	100	100	18	18	FALSE	Hs.654432	bone| embryonic tissue| eye| heart| intestine| muscle| testis| chondrosarcoma| normal|embryoid body| blastocyst| fetus| adult	chr11	+	66314391	66330797	NM_001104_	Q08043	GO:0030049 // GO:0042981 // GO:0048041	muscle filament sliding // regulation of apoptotic process // focal adhesion assembly	traceable author statement // non-traceable author statement // inferred from mutant phenotype	GO:0005829 // GO:0005884 // GO:0005925 // GO:0031143	cytosol // actin filament // focal adhesion // pseudopodium	traceable author statement // traceable author statement // inferred from mutant phenotype // traceable author statement	GO:0003779 // GO:0005178 // GO:0005509 // GO:0005515 // GO:0008307 // GO:0042803 // GO:0046872	actin binding // integrin binding // calcium ion binding // protein binding // structural constituent of muscle // protein homodimerization activity // metal ion binding	inferred from electronic annotation // traceable author statement // inferred from electronic annotation // inferred from physical interaction // traceable author statement // traceable author statement // inferred from electronic annotation	GenMAPP	Striated muscle contraction	---	---	---	16727502	18	1
17111501	4.79	4.75	5	10.98	10.88	10.4	4.85	10.75	-5.91	-60.04	1e-05	0.00288287	NM_001271804_	PFKFB1	6-phosphofructo-2-kinase/fructose-2,6-biphosphatase 1	Xp11.21	NM 001271804	RefSeq	Homo sapiens 6-phosphofructo-2-kinase/fructose-2,6-biphosphatase 1 (PFKFB1), transcript variant 2, mRNA.	83	83	19	23	TRUE	Hs.444304	heart| liver| muscle| thymus| liver tumor| normal| fetus| adult	chrX	-	54959394	55024967	NM_001271804_	P16118	GO:0005975 // GO:0006000 // GO:0006003 // GO:0006006 // GO:0006094 // GO:0006096 // GO:0006112 // GO:0016311 // GO:0016311 // GO:0016311 // GO:0031100 // GO:0032868 // GO:0033133 // GO:0033762 // GO:0035556 // GO:0042594 // GO:0044281 // GO:0046835 // GO:0051384 // GO:0051591 // GO:0006003 // GO:0008152 // GO:0016310	carbohydrate metabolic process // fructose metabolic process // fructose 2,6-bisphosphate metabolic process // glucose metabolic process // gluconeogenesis // glycolytic process // energy reserve metabolic process // dephosphorylation // dephosphorylation // dephosphorylation // organ regeneration // response to insulin // positive regulation of glucokinase activity // response to glucagon // int…	traceable author statement // inferred from electronic annotation // inferred from direct assay // traceable author statement // traceable author statement // traceable author statement // traceable author statement // inferred from direct assay // inferred from electronic annotation // traceable author statement // inferred from electronic annotation // inferred from electronic annotation // inf…	GO:0005829 // GO:0043540	cytosol // 6-phosphofructo-2-kinase/fructose-2,6-biphosphatase 1 complex	traceable author statement // inferred from direct assay	GO:0003873 // GO:0004331 // GO:0004331 // GO:0005515 // GO:0005524 // GO:0019900 // GO:0042802 // GO:0070095 // GO:0000166 // GO:0003824 // GO:0003873 // GO:0004331 // GO:0016301 // GO:0016740 // GO:0016787	6-phosphofructo-2-kinase activity // fructose-2,6-bisphosphate 2-phosphatase activity // fructose-2,6-bisphosphate 2-phosphatase activity // protein binding // ATP binding // kinase binding // identical protein binding // fructose-6-phosphate binding // nucleotide binding // catalytic activity // 6-phosphofructo-2-kinase activity // fructose-2,6-bisphosphate 2-phosphatase activity // kinase activ…	traceable author statement // inferred from direct assay // traceable author statement // inferred from physical interaction // inferred from electronic annotation // inferred from electronic annotation // inferred from electronic annotation // inferred from electronic annotation // inferred from electronic annotation // inferred from electronic annotation // inferred from electronic annotation /…	---	---	---	---	---	17111501	23	1
16837348	3.45	3.83	3.29	9.28	9.51	9.44	3.52	9.41	-5.89	-59.33	0	0	NM_002758_	MAP2K6	mitogen-activated protein kinase kinase 6	17q24.3	NM 002758	RefSeq	Homo sapiens mitogen-activated protein kinase kinase 6 (MAP2K6), mRNA.	100	100	15	15	TRUE	Hs.463978	ascites| bladder| bone| brain| cervix| connective tissue| embryonic tissue| eye| heart| intestine| kidney| liver| lung| lymph node| muscle| pancreas| placenta| skin| testis| thymus| thyroid| uterus| cervical tumor| chondrosarcoma| colorectal tumor| gastrointestinal tumor| germ cell tumor| head and neck tumor| lung tumor| lymphoma| non-neoplasia| normal| primitive neuroectodermal tumor of the CNS|…	chr17	+	67410838	67538470	NM_002758_	P52564	GO:0000187 // GO:0002224 // GO:0002755 // GO:0002756 // GO:0002931 // GO:0006351 // GO:0006355 // GO:0006915 // GO:0006975 // GO:0007050 // GO:0007165 // GO:0018108 // GO:0034134 // GO:0034138 // GO:0034142 // GO:0034146 // GO:0034162 // GO:0034166 // GO:0035666 // GO:0035872 // GO:0038123 // GO:0038124 // GO:0042493 // GO:0042692 // GO:0043065 // GO:0045087 // GO:0051149 // GO:0051403 // GO:0060…	activation of MAPK activity // toll-like receptor signaling pathway // MyD88-dependent toll-like receptor signaling pathway // MyD88-independent toll-like receptor signaling pathway // response to ischemia // transcription, DNA-templated // regulation of transcription, DNA-templated // apoptotic process // DNA damage induced protein phosphorylation // cell cycle arrest // signal transduction // p…	traceable author statement // traceable author statement // traceable author statement // traceable author statement // inferred from electronic annotation // inferred from electronic annotation // inferred from electronic annotation // inferred from electronic annotation // traceable author statement // traceable author statement // traceable author statement // inferred from electronic annotati…	GO:0005654 // GO:0005737 // GO:0005829 // GO:0005856 // GO:0005634 // GO:0005737	nucleoplasm // cytoplasm // cytosol // cytoskeleton // nucleus // cytoplasm	traceable author statement // not recorded // traceable author statement // inferred from electronic annotation // inferred from electronic annotation // inferred from electronic annotation	GO:0004702 // GO:0004708 // GO:0004713 // GO:0005515 // GO:0005524 // GO:0019901 // GO:0000166 // GO:0004672 // GO:0004674 // GO:0004708 // GO:0004708 // GO:0016301 // GO:0016740 // GO:0016772	receptor signaling protein serine/threonine kinase activity // MAP kinase kinase activity // protein tyrosine kinase activity // protein binding // ATP binding // protein kinase binding // nucleotide binding // protein kinase activity // protein serine/threonine kinase activity // MAP kinase kinase activity // MAP kinase kinase activity // kinase activity // transferase activity // transferase ac…	not recorded // not recorded // inferred from electronic annotation // inferred from physical interaction // inferred from electronic annotation // inferred from physical interaction // inferred from electronic annotation // inferred from electronic annotation // inferred from electronic annotation // inferred from electronic annotation // traceable author statement // inferred from electronic an…	GenMAPP // GenMAPP	Integrin-mediated cell adhesion KEGG // MAPK Cascade	---	---	---	16837348	15	1
17050919	3.2	3.4	3.49	9.09	9.21	9.43	3.36	9.25	-5.89	-59.1	0	0	XM_005250144_	ASB15	ankyrin repeat and SOCS box containing 15	7q31.31	XM 005250144	RefSeq	PREDICTED: Homo sapiens ankyrin repeat and SOCS box containing 15 (ASB15), transcript variant X1, mRNA.	76	76	25	33	TRUE	Hs.83916	heart| mouth| testis| normal	chr7	+	123207064	123277951	XM_005250144_	Q8WXK1	GO:0016567 // GO:0035556	protein ubiquitination // intracellular signal transduction	inferred from electronic annotation // inferred from electronic annotation	---	---	---	---	---	---	---	---	---	---	---	17050919	33	1
16711533	3.76	4.57	4.29	10.02	10.03	10.21	4.21	10.09	-5.88	-58.85	2e-05	0.00408	NM_001242413_	PRKCQ	protein kinase C, theta	10p15	NM 001242413	RefSeq	Homo sapiens protein kinase C, theta (PRKCQ), transcript variant 2, mRNA.	100	84	21	21	FALSE	Hs.498570	blood| bone marrow| brain| connective tissue| heart| intestine| kidney| liver| lung| lymph node| muscle| prostate| spleen| stomach| testis| thymus| thyroid| trachea| colorectal tumor| germ cell tumor| glioma| kidney tumor| leukemia| lymphoma| non-neoplasia| normal| fetus| adult	chr10	-	6469105	6622263	NM_001242413_	Q04759	GO:0001558 // GO:0006355 // GO:0006468 // GO:0006509 // GO:0006915 // GO:0006921 // GO:0006954 // GO:0007411 // GO:0007596 // GO:0007603 // GO:0016056 // GO:0016567 // GO:0022400 // GO:0030168 // GO:0032740 // GO:0032753 // GO:0035556 // GO:0038095 // GO:0042102 // GO:0045086 // GO:0045087 // GO:0046627 // GO:0050852 // GO:0050870 // GO:0051092 // GO:0070233 // GO:0090330 // GO:2000318 // GO:2000…	regulation of cell growth // regulation of transcription, DNA-templated // protein phosphorylation // membrane protein ectodomain proteolysis // apoptotic process // cellular component disassembly involved in execution phase of apoptosis // inflammatory response // axon guidance // blood coagulation // phototransduction, visible light // rhodopsin mediated signaling pathway // protein ubiquitinat…	non-traceable author statement // inferred from sequence or structural similarity // inferred from electronic annotation // inferred from sequence or structural similarity // traceable author statement // traceable author statement // inferred from electronic annotation // traceable author statement // traceable author statement // traceable author statement // traceable author statement // trace…	GO:0001772 // GO:0005829 // GO:0005886 // GO:0005737 // GO:0005886 // GO:0016020	immunological synapse // cytosol // plasma membrane // cytoplasm // plasma membrane // membrane	inferred from electronic annotation // traceable author statement // traceable author statement // inferred from electronic annotation // inferred from electronic annotation // inferred from electronic annotation	GO:0004674 // GO:0004674 // GO:0004697 // GO:0004842 // GO:0005515 // GO:0005524 // GO:0046872 // GO:0000166 // GO:0004672 // GO:0004674 // GO:0016301 // GO:0016740 // GO:0016772	protein serine/threonine kinase activity // protein serine/threonine kinase activity // protein kinase C activity // ubiquitin-protein transferase activity // protein binding // ATP binding // metal ion binding // nucleotide binding // protein kinase activity // protein serine/threonine kinase activity // kinase activity // transferase activity // transferase activity, transferring phosphorus-con…	non-traceable author statement // traceable author statement // inferred from electronic annotation // traceable author statement // inferred from physical interaction // inferred from electronic annotation // inferred from electronic annotation // inferred from electronic annotation // inferred from electronic annotation // inferred from electronic annotation // inferred from electronic annotati…	GenMAPP // GenMAPP // GenMAPP // GenMAPP	G Protein Signaling // Wnt signaling // Calcium regulation in cardiac cells // Smooth muscle contraction	---	---	---	16711533	25	1
16822877	6.33	6.75	6.36	12.44	12.43	12.1	6.48	12.32	-5.84	-57.37	0	0	NM_005061_	RPL3L	ribosomal protein L3-like	16p13.3	NM 005061	RefSeq	Homo sapiens ribosomal protein L3-like (RPL3L), mRNA.	96	96	22	23	TRUE	Hs.657266	heart| liver| mouth| muscle| nerve| prostate| testis| uterus| normal| fetus| adult	chr16	-	1993975	2004679	NM_005061_	Q92901	GO:0000184 // GO:0006412 // GO:0006412 // GO:0006413 // GO:0006414 // GO:0006415 // GO:0006614 // GO:0010467 // GO:0016032 // GO:0016070 // GO:0016071 // GO:0019058 // GO:0019083 // GO:0044267 // GO:0006412	nuclear-transcribed mRNA catabolic process, nonsense-mediated decay // translation // translation // translational initiation // translational elongation // translational termination // SRP-dependent cotranslational protein targeting to membrane // gene expression // viral process // RNA metabolic process // mRNA metabolic process // viral life cycle // viral transcription // cellular protein met…	traceable author statement // non-traceable author statement // traceable author statement // traceable author statement // traceable author statement // traceable author statement // traceable author statement // traceable author statement // traceable author statement // traceable author statement // traceable author statement // traceable author statement // traceable author statement // trace…	GO:0005829 // GO:0005840 // GO:0022625 // GO:0005622 // GO:0005840 // GO:0016020 // GO:0030529	cytosol // ribosome // cytosolic large ribosomal subunit // intracellular // ribosome // membrane // ribonucleoprotein complex	traceable author statement // traceable author statement // inferred from direct assay // inferred from electronic annotation // inferred from electronic annotation // inferred from direct assay // inferred from electronic annotation	GO:0003723 // GO:0003735 // GO:0003735 // GO:0003735	RNA binding // structural constituent of ribosome // structural constituent of ribosome // structural constituent of ribosome	traceable author statement // non-traceable author statement // inferred from electronic annotation // traceable author statement	GenMAPP	Ribosomal Proteins	---	---	---	16822877	23	1
16770165	7.3	8.01	7.65	13.52	13.53	13.42	7.65	13.49	-5.84	-57.2	1e-05	0.00288287	NM_000432_	MYL2	myosin, light chain 2, regulatory, cardiac, slow	12q24.11	NM 000432	RefSeq	Homo sapiens myosin, light chain 2, regulatory, cardiac, slow (MYL2), mRNA.	100	65	11	11	FALSE	Hs.75535	bone| embryonic tissue| eye| heart| kidney| larynx| liver| lung| lymph node| mammary gland| mouth| muscle| nerve| ovary| pancreas| prostate| testis| vascular| breast (mammary gland) tumor| chondrosarcoma| head and neck tumor| normal| ovarian tumor| soft tissue/muscle tissue tumor| fetus| adult	chr12	-	111348623	111358526	NM_000432_	P10916	GO:0006942 // GO:0009791 // GO:0030049 // GO:0030308 // GO:0042694 // GO:0048747 // GO:0055003 // GO:0055010 // GO:0060047 // GO:0060048 // GO:0003007 // GO:0007507 // GO:0055003 // GO:0060047	regulation of striated muscle contraction // post-embryonic development // muscle filament sliding // negative regulation of cell growth // muscle cell fate specification // muscle fiber development // cardiac myofibril assembly // ventricular cardiac muscle tissue morphogenesis // heart contraction // cardiac muscle contraction // heart morphogenesis // heart development // cardiac myofibril ass…	traceable author statement // inferred from electronic annotation // traceable author statement // inferred from mutant phenotype // inferred from electronic annotation // inferred from electronic annotation // inferred from sequence or structural similarity // inferred from mutant phenotype // inferred from sequence or structural similarity // inferred from electronic annotation // inferred from…	GO:0005829 // GO:0005856 // GO:0015629 // GO:0016459 // GO:0030016 // GO:0030017 // GO:0031672 // GO:0005737 // GO:0005856 // GO:0016459 // GO:0030016	cytosol // cytoskeleton // actin cytoskeleton // myosin complex // myofibril // sarcomere // A band // cytoplasm // cytoskeleton // myosin complex // myofibril	traceable author statement // inferred from direct assay // inferred from direct assay // traceable author statement // non-traceable author statement // traceable author statement // inferred from electronic annotation // inferred from electronic annotation // traceable author statement // inferred from electronic annotation // inferred from electronic annotation	GO:0003785 // GO:0005509 // GO:0005515 // GO:0008307 // GO:0032036 // GO:0005509 // GO:0008307 // GO:0046872	actin monomer binding // calcium ion binding // protein binding // structural constituent of muscle // myosin heavy chain binding // calcium ion binding // structural constituent of muscle // metal ion binding	inferred from direct assay // inferred from direct assay // inferred from physical interaction // non-traceable author statement // non-traceable author statement // inferred from electronic annotation // traceable author statement // inferred from electronic annotation	GenMAPP // GenMAPP	Smooth muscle contraction // Striated muscle contraction	---	---	---	16770165	17	1
16849933	5.95	6.25	6.41	12.05	11.95	12.12	6.21	12.04	-5.83	-57.07	0	0	NM_001007533_	PPP1R27	protein phosphatase 1, regulatory subunit 27	17q25.3	NM 001007533	RefSeq	Homo sapiens protein phosphatase 1, regulatory subunit 27 (PPP1R27), mRNA.	100	100	23	23	TRUE	Hs.454720	brain| heart| larynx| muscle| ovary| prostate| head and neck tumor| normal| ovarian tumor| fetus| adult	chr17	-	79791368	79792926	NM_001007533_	Q86WC6	GO:0010923	negative regulation of phosphatase activity	inferred from direct assay	---	---	---	GO:0004864 // GO:0005515 // GO:0019902	protein phosphatase inhibitor activity // protein binding // phosphatase binding	inferred from electronic annotation // inferred from physical interaction // inferred from direct assay	---	---	---	---	---	16849933	23	1
16715577	7.4	7.86	7.54	13.47	13.53	13.1	7.6	13.37	-5.77	-54.51	1e-05	0.00288287	NM_021245_	MYOZ1	myozenin 1	10q22.1	NM 021245	RefSeq	Homo sapiens myozenin 1 (MYOZ1), mRNA.	100	100	26	26	FALSE	Hs.238756	blood| brain| connective tissue| embryonic tissue| eye| heart| kidney| larynx| lung| mammary gland| mouth| muscle| ovary| pancreas| prostate| testis| uterus| breast (mammary gland) tumor| glioma| head and neck tumor| leukemia| normal| soft tissue/muscle tissue tumor| uterine tumor|embryoid body| fetus| adult	chr10	-	75391412	75401515	NM_021245_	Q9NP98	GO:0030239	myofibril assembly	traceable author statement	GO:0005634 // GO:0015629 // GO:0031143 // GO:0042995	nucleus // actin cytoskeleton // pseudopodium // cell projection	inferred from electronic annotation // inferred from electronic annotation // inferred from electronic annotation // inferred from electronic annotation	GO:0005515 // GO:0051373	protein binding // FATZ binding	inferred from physical interaction // inferred from direct assay	---	---	---	---	---	16715577	26	1
17050944	5.79	7.13	5.41	11.59	11.58	12.33	6.11	11.83	-5.72	-52.74	0.00059	0.0158333	NM_207163_	LMOD2	leiomodin 2 (cardiac)	7q31.32	NM 207163	RefSeq	Homo sapiens leiomodin 2 (cardiac) (LMOD2), mRNA.	76	76	19	25	TRUE	Hs.592260	heart| liver| mouth| muscle| nerve| prostate| thyroid| normal| soft tissue/muscle tissue tumor| fetus| adult	chr7	+	123295861	123304344	NM_207163_	Q6P5Q4	---	---	---	GO:0005856	cytoskeleton	inferred from electronic annotation	GO:0003779 // GO:0005523	actin binding // tropomyosin binding	inferred from electronic annotation // inferred from electronic annotation	---	---	---	---	---	17050944	25	1
17028313	4.69	4.57	4.82	10.07	10.08	10.89	4.69	10.35	-5.65	-50.26	4e-05	0.00510812	NM_019111_	HLA-DRA	major histocompatibility complex, class II, DR alpha	6p21.3	NM 019111	RefSeq	Homo sapiens major histocompatibility complex, class II, DR alpha (HLA-DRA), mRNA.	92	92	33	36	TRUE	Hs.520048	adipose tissue| adrenal gland| ascites| bladder| blood| bone| bone marrow| brain| connective tissue| esophagus| eye| heart| intestine| kidney| larynx| liver| lung| lymph| lymph node| mammary gland| mouth| muscle| nerve| ovary| pancreas| parathyroid| pharynx| placenta| prostate| skin| spleen| stomach| testis| thymus| thyroid| tonsil| trachea| uterus| vascular|adrenal tumor| bladder carcinoma| brea…	chr6_cox_hap2	+	3878074	3883241	NM_019111_	P01903	GO:0002503 // GO:0002504 // GO:0002506 // GO:0006955 // GO:0019221 // GO:0019886 // GO:0031295 // GO:0050852 // GO:0050890 // GO:0060333 // GO:0002376 // GO:0002504 // GO:0006955 // GO:0019882	peptide antigen assembly with MHC class II protein complex // antigen processing and presentation of peptide or polysaccharide antigen via MHC class II // polysaccharide assembly with MHC class II protein complex // immune response // cytokine-mediated signaling pathway // antigen processing and presentation of exogenous peptide antigen via MHC class II // T cell costimulation // T cell receptor …	inferred from direct assay // inferred from direct assay // inferred from direct assay // non-traceable author statement // traceable author statement // traceable author statement // traceable author statement // traceable author statement // inferred from mutant phenotype // traceable author statement // inferred from electronic annotation // inferred from electronic annotation // inferred from…	GO:0000139 // GO:0005764 // GO:0005765 // GO:0005765 // GO:0005886 // GO:0005886 // GO:0005887 // GO:0009986 // GO:0012507 // GO:0030658 // GO:0030666 // GO:0030669 // GO:0031902 // GO:0032588 // GO:0042613 // GO:0070062 // GO:0071556 // GO:0005764 // GO:0005765 // GO:0005768 // GO:0005783 // GO:0005789 // GO:0005794 // GO:0005886 // GO:0010008 // GO:0016020 // GO:0016021 // GO:0031902 // GO:0042…	Golgi membrane // lysosome // lysosomal membrane // lysosomal membrane // plasma membrane // plasma membrane // integral component of plasma membrane // cell surface // ER to Golgi transport vesicle membrane // transport vesicle membrane // endocytic vesicle membrane // clathrin-coated endocytic vesicle membrane // late endosome membrane // trans-Golgi network membrane // MHC class II protein com…	traceable author statement // inferred from direct assay // inferred from direct assay // traceable author statement // inferred from direct assay // traceable author statement // non-traceable author statement // inferred from direct assay // traceable author statement // traceable author statement // traceable author statement // traceable author statement // inferred from direct assay // trace…	GO:0023026 // GO:0032395 // GO:0042605	MHC class II protein complex binding // MHC class II receptor activity // peptide antigen binding	inferred from direct assay // non-traceable author statement // inferred from direct assay	---	---	---	---	---	17028313	36	3
16986810	5.41	5.19	5	11.16	11.17	10.21	5.2	10.85	-5.65	-50.1	8e-05	0.00667508	NM_001099735_	CKMT2	creatine kinase, mitochondrial 2 (sarcomeric)	5q13.3	NM 001099735	RefSeq	Homo sapiens creatine kinase, mitochondrial 2 (sarcomeric) (CKMT2), transcript variant 2, mRNA.	61	61	17	28	TRUE	Hs.80691	adipose tissue| adrenal gland| brain| heart| intestine| kidney| liver| lung| mammary gland| muscle| nerve| ovary| pancreas| parathyroid| prostate| testis| thyroid| breast (mammary gland) tumor| head and neck tumor| non-neoplasia| normal| pancreatic tumor| prostate cancer| fetus| adult	chr5	+	80529104	80562217	NM_001099735_	P17540	GO:0006600 // GO:0006936 // GO:0016310 // GO:0034641 // GO:0044281 // GO:0008152	creatine metabolic process // muscle contraction // phosphorylation // cellular nitrogen compound metabolic process // small molecule metabolic process // metabolic process	traceable author statement // traceable author statement // inferred from electronic annotation // traceable author statement // traceable author statement // inferred from electronic annotation	GO:0005739 // GO:0005743 // GO:0005739 // GO:0005739 // GO:0005743 // GO:0016020	mitochondrion // mitochondrial inner membrane // mitochondrion // mitochondrion // mitochondrial inner membrane // membrane	inferred from direct assay // traceable author statement // inferred from electronic annotation // traceable author statement // inferred from electronic annotation // inferred from electronic annotation	GO:0004111 // GO:0005524 // GO:0000166 // GO:0003824 // GO:0004111 // GO:0016301 // GO:0016740 // GO:0016772	creatine kinase activity // ATP binding // nucleotide binding // catalytic activity // creatine kinase activity // kinase activity // transferase activity // transferase activity, transferring phosphorus-containing groups	inferred from electronic annotation // inferred from electronic annotation // inferred from electronic annotation // inferred from electronic annotation // traceable author statement // inferred from electronic annotation // inferred from electronic annotation // inferred from electronic annotation	---	---	---	---	---	16986810	28	1
17125722	3.57	3.21	3.47	8.8	9.02	8.87	3.42	8.9	-5.48	-44.66	0	0	NM_000216_	KAL1	Kallmann syndrome 1 sequence	Xp22.32	NM 000216	RefSeq	Homo sapiens Kallmann syndrome 1 sequence (KAL1), mRNA.	100	100	23	23	TRUE	Hs.521869	brain| connective tissue| embryonic tissue| eye| heart| intestine| kidney| lung| mammary gland| muscle| ovary| parathyroid| prostate| salivary gland| testis| trachea| umbilical cord| chondrosarcoma| gastrointestinal tumor| germ cell tumor| glioma| kidney tumor| lung tumor| non-neoplasia| normal| ovarian tumor| primitive neuroectodermal tumor of the CNS| prostate cancer| blastocyst| fetus| neonate…	chrU	+	1	283	NM_000216_	P23352	GO:0006928 // GO:0006935 // GO:0007155 // GO:0007411 // GO:0010951 // GO:0006935 // GO:0007155 // GO:0010466	cellular component movement // chemotaxis // cell adhesion // axon guidance // negative regulation of endopeptidase activity // chemotaxis // cell adhesion // negative regulation of peptidase activity	traceable author statement // traceable author statement // inferred from electronic annotation // traceable author statement // inferred from electronic annotation // inferred from electronic annotation // traceable author statement // inferred from electronic annotation	GO:0005578 // GO:0005615 // GO:0005886 // GO:0005576 // GO:0016020	proteinaceous extracellular matrix // extracellular space // plasma membrane // extracellular region // membrane	traceable author statement // traceable author statement // inferred from electronic annotation // inferred from electronic annotation // inferred from electronic annotation	GO:0004867 // GO:0005201 // GO:0005515 // GO:0008201 // GO:0030414	serine-type endopeptidase inhibitor activity // extracellular matrix structural constituent // protein binding // heparin binding // peptidase inhibitor activity	inferred from electronic annotation // traceable author statement // inferred from physical interaction // inferred from electronic annotation // inferred from electronic annotation	---	---	---	---	---	17125722	23	3
16675158	3.92	4.28	4.08	8.58	8.64	11.39	4.09	9.54	-5.45	-43.64	0.0043	0.0427814	NM_001127708_	PRG4	proteoglycan 4	1q25-q31	NM 001127708	RefSeq	Homo sapiens proteoglycan 4 (PRG4), transcript variant B, mRNA.	100	100	25	25	FALSE	Hs.647723	adipose tissue| brain| cervix| connective tissue| embryonic tissue| eye| heart| intestine| liver| lung| pancreas| placenta| spleen| stomach| testis| thymus| vascular| cervical tumor| chondrosarcoma| colorectal tumor| gastrointestinal tumor| liver tumor| non-neoplasia| normal| soft tissue/muscle tissue tumor| fetus| adult	chr1	+	186265405	186283694	NM_001127708_	Q92954	GO:0006898 // GO:0006955 // GO:0008283 // GO:0042127 // GO:0045409 // GO:0071425	receptor-mediated endocytosis // immune response // cell proliferation // regulation of cell proliferation // negative regulation of interleukin-6 biosynthetic process // hematopoietic stem cell proliferation	inferred from electronic annotation // inferred from electronic annotation // traceable author statement // inferred from electronic annotation // inferred from electronic annotation // inferred from electronic annotation	GO:0005615 // GO:0005576	extracellular space // extracellular region	inferred from electronic annotation // inferred from electronic annotation	GO:0005044 // GO:0030247 // GO:0046872	scavenger receptor activity // polysaccharide binding // metal ion binding	inferred from electronic annotation // inferred from electronic annotation // inferred from electronic annotation	---	---	---	---	---	16675158	25	1
16823493	5.55	6.42	5.24	11.52	11.46	10.51	5.74	11.16	-5.43	-42.99	0.00035	0.0123175	NM_001098814_	SRL	sarcalumenin	16p13.3	NM 001098814	RefSeq	Homo sapiens sarcalumenin (SRL), mRNA.	79	79	19	24	TRUE	Hs.10041	embryonic tissue| eye| heart| lung| mouth| muscle| prostate| testis| thymus| thyroid| germ cell tumor| head and neck tumor| normal| fetus| adult	chr16	-	4239375	4292081	NM_001098814_	Q86TD4	GO:0006184	GTP catabolic process	inferred from electronic annotation	GO:0033018 // GO:0016529	sarcoplasmic reticulum lumen // sarcoplasmic reticulum	inferred from electronic annotation // inferred from electronic annotation	GO:0003924 // GO:0005525	GTPase activity // GTP binding	inferred from electronic annotation // inferred from electronic annotation	---	---	---	---	---	16823493	24	1
16817458	8.19	9.2	7.62	13.85	13.83	13.41	8.34	13.7	-5.36	-41.09	0.00037	0.0126785	NM_001286075_	ATP2A1	ATPase, Ca++ transporting, cardiac muscle, fast twitch 1	16p12.1	NM 001286075	RefSeq	Homo sapiens ATPase, Ca++ transporting, cardiac muscle, fast twitch 1 (ATP2A1), transcript variant c, mRNA.	94	94	15	16	TRUE	Hs.657344	ascites| bladder| brain| embryonic tissue| eye| heart| intestine| larynx| liver| lung| mouth| muscle| nerve| prostate| testis| thymus| thyroid| bladder carcinoma| colorectal tumor| gastrointestinal tumor| germ cell tumor| head and neck tumor| normal| retinoblastoma| soft tissue/muscle tissue tumor|embryoid body| blastocyst| fetus| adult	chr16	+	28889804	28915830	NM_001286075_	O14983	GO:0006200 // GO:0006816 // GO:0006816 // GO:0006942 // GO:0007596 // GO:0008152 // GO:0008637 // GO:0031448 // GO:0032470 // GO:0032471 // GO:0034220 // GO:0034976 // GO:0045988 // GO:0051561 // GO:0051659 // GO:0055085 // GO:0070059 // GO:0070509 // GO:0070588 // GO:0090076 // GO:0006810 // GO:0006811 // GO:0006812 // GO:0006816 // GO:0070588	ATP catabolic process // calcium ion transport // calcium ion transport // regulation of striated muscle contraction // blood coagulation // metabolic process // apoptotic mitochondrial changes // positive regulation of fast-twitch skeletal muscle fiber contraction // positive regulation of endoplasmic reticulum calcium ion concentration // negative regulation of endoplasmic reticulum calcium ion…	inferred from sequence or structural similarity // inferred from direct assay // inferred from mutant phenotype // inferred from mutant phenotype // traceable author statement // inferred from electronic annotation // inferred from mutant phenotype // inferred from direct assay // inferred from mutant phenotype // inferred from mutant phenotype // traceable author statement // inferred from mutan…	GO:0005789 // GO:0005789 // GO:0005793 // GO:0016020 // GO:0016021 // GO:0016529 // GO:0016529 // GO:0031095 // GO:0031673 // GO:0031674 // GO:0033017 // GO:0033017 // GO:0034704 // GO:0048471 // GO:0005783 // GO:0005789 // GO:0016020 // GO:0016021 // GO:0016529 // GO:0033017	endoplasmic reticulum membrane // endoplasmic reticulum membrane // endoplasmic reticulum-Golgi intermediate compartment // membrane // integral component of membrane // sarcoplasmic reticulum // sarcoplasmic reticulum // platelet dense tubular network membrane // H zone // I band // sarcoplasmic reticulum membrane // sarcoplasmic reticulum membrane // calcium channel complex // perinuclear regio…	inferred from direct assay // traceable author statement // inferred from sequence or structural similarity // inferred from sequence or structural similarity // non-traceable author statement // inferred from sequence or structural similarity // non-traceable author statement // traceable author statement // inferred from direct assay // inferred from direct assay // inferred by curator // trace…	GO:0005388 // GO:0005509 // GO:0005509 // GO:0005515 // GO:0005524 // GO:0005524 // GO:0042803 // GO:0000166 // GO:0005388 // GO:0016787 // GO:0019829 // GO:0046872	calcium-transporting ATPase activity // calcium ion binding // calcium ion binding // protein binding // ATP binding // ATP binding // protein homodimerization activity // nucleotide binding // calcium-transporting ATPase activity // hydrolase activity // cation-transporting ATPase activity // metal ion binding	inferred from direct assay // inferred from mutant phenotype // inferred from sequence or structural similarity // inferred from physical interaction // inferred from electronic annotation // inferred from sequence or structural similarity // inferred from physical interaction // inferred from electronic annotation // inferred from electronic annotation // inferred from electronic annotation // i…	---	---	---	---	---	16817458	16	1
17000168	5.48	5.08	5.43	10.34	10.45	11.24	5.33	10.68	-5.35	-40.68	7e-05	0.00618363	NM_004887_	CXCL14	chemokine (C-X-C motif) ligand 14	5q31	NM 004887	RefSeq	Homo sapiens chemokine (C-X-C motif) ligand 14 (CXCL14), mRNA.	100	100	21	21	TRUE	Hs.483444	adipose tissue| adrenal gland| bladder| blood| bone| brain| cervix| connective tissue| embryonic tissue| esophagus| eye| heart| intestine| kidney| larynx| liver| lung| lymph node| mammary gland| mouth| muscle| nerve| ovary| pancreas| pharynx| pituitary gland| placenta| prostate| salivary gland| skin| spleen| stomach| testis| thyroid| uterus| vascular|adrenal tumor| bladder carcinoma| breast (mamm…	chr5	-	134906369	134914969	NM_004887_	O95715	GO:0006935 // GO:0006955 // GO:0007165 // GO:0007267 // GO:0048839 // GO:0060326 // GO:0060326 // GO:0006935	chemotaxis // immune response // signal transduction // cell-cell signaling // inner ear development // cell chemotaxis // cell chemotaxis // chemotaxis	traceable author statement // inferred from electronic annotation // traceable author statement // traceable author statement // inferred from electronic annotation // inferred from electronic annotation // traceable author statement // inferred from electronic annotation	GO:0005615 // GO:0005794 // GO:0005576	extracellular space // Golgi apparatus // extracellular region	inferred from electronic annotation // inferred from direct assay // inferred from electronic annotation	GO:0008009 // GO:0005125 // GO:0008009	chemokine activity // cytokine activity // chemokine activity	inferred from electronic annotation // inferred from electronic annotation // traceable author statement	---	---	---	---	---	17000168	21	1
16735751	3.45	4.53	4.66	9.09	8.83	10.69	4.21	9.53	-5.32	-39.97	0.00159	0.025576	NM_006691_	LYVE1	lymphatic vessel endothelial hyaluronan receptor 1	11p15	NM 006691	RefSeq	Homo sapiens lymphatic vessel endothelial hyaluronan receptor 1 (LYVE1), mRNA.	100	81	21	21	FALSE	Hs.655332	adipose tissue| adrenal gland| bladder| bone| brain| connective tissue| ear| embryonic tissue| eye| heart| intestine| kidney| liver| lung| mammary gland| mouth| muscle| pituitary gland| placenta| spleen| stomach| testis| thymus| trachea| umbilical cord| uterus| vascular|adrenal tumor| breast (mammary gland) tumor| chondrosarcoma| glioma| head and neck tumor| liver tumor| non-neoplasia| normal| ut…	chr11	-	10578513	10633236	NM_006691_	Q9Y5Y7	GO:0005975 // GO:0006810 // GO:0006928 // GO:0007160 // GO:0007165 // GO:0009611 // GO:0009653 // GO:0030203 // GO:0030212 // GO:0030214 // GO:0044281 // GO:0006027 // GO:0007155	carbohydrate metabolic process // transport // cellular component movement // cell-matrix adhesion // signal transduction // response to wounding // anatomical structure morphogenesis // glycosaminoglycan metabolic process // hyaluronan metabolic process // hyaluronan catabolic process // small molecule metabolic process // glycosaminoglycan catabolic process // cell adhesion	traceable author statement // inferred from electronic annotation // traceable author statement // traceable author statement // inferred from electronic annotation // traceable author statement // traceable author statement // traceable author statement // traceable author statement // traceable author statement // traceable author statement // inferred from electronic annotation // inferred fro…	GO:0005886 // GO:0005887 // GO:0016020 // GO:0070062 // GO:0005886 // GO:0016020 // GO:0016021 // GO:0071944	plasma membrane // integral component of plasma membrane // membrane // extracellular vesicular exosome // plasma membrane // membrane // integral component of membrane // cell periphery	traceable author statement // traceable author statement // traceable author statement // inferred from direct assay // inferred from electronic annotation // inferred from electronic annotation // inferred from electronic annotation // inferred from electronic annotation	GO:0004872 // GO:0004888 // GO:0005540	receptor activity // transmembrane signaling receptor activity // hyaluronic acid binding	traceable author statement // inferred from electronic annotation // inferred from electronic annotation	---	---	---	---	---	16735751	26	1
17078355	5.94	6.08	6.36	11.61	11.65	10.98	6.12	11.42	-5.29	-39.17	3e-05	0.0046591	NM_020647_	JPH1	junctophilin 1	8q21	NM 020647	RefSeq	Homo sapiens junctophilin 1 (JPH1), mRNA.	100	100	27	27	TRUE	Hs.657367	bone| brain| cervix| embryonic tissue| eye| intestine| liver| lung| mouth| muscle| prostate| testis| uterus| cervical tumor| colorectal tumor| head and neck tumor| non-neoplasia| normal| primitive neuroectodermal tumor of the CNS| prostate cancer| soft tissue/muscle tissue tumor| uterine tumor|embryoid body| fetus| adult	chr8	-	75146935	75233563	NM_020647_	Q9HDC5	GO:0007517 // GO:0060314 // GO:0060402	muscle organ development // regulation of ryanodine-sensitive calcium-release channel activity // calcium ion transport into cytosol	inferred from electronic annotation // traceable author statement // traceable author statement	GO:0005886 // GO:0014701 // GO:0016021 // GO:0030018 // GO:0030314 // GO:0005783 // GO:0005789 // GO:0014701 // GO:0016020 // GO:0016529 // GO:0030314 // GO:0033017	plasma membrane // junctional sarcoplasmic reticulum membrane // integral component of membrane // Z disc // junctional membrane complex // endoplasmic reticulum // endoplasmic reticulum membrane // junctional sarcoplasmic reticulum membrane // membrane // sarcoplasmic reticulum // junctional membrane complex // sarcoplasmic reticulum membrane	inferred from electronic annotation // traceable author statement // inferred from electronic annotation // inferred from electronic annotation // non-traceable author statement // inferred from electronic annotation // inferred from electronic annotation // inferred from electronic annotation // inferred from electronic annotation // inferred from electronic annotation // inferred from electroni…	GO:0008307 // GO:0003674	structural constituent of muscle // molecular function	inferred from electronic annotation // no biological data available	---	---	---	---	---	17078355	27	1
17109245	4.56	4.96	4.06	10.04	10.2	9.16	4.53	9.8	-5.27	-38.64	0.00022	0.010011	NM_001012428_	ASB11	ankyrin repeat and SOCS box containing 11, E3 ubiquitin protein ligase	Xp22.31	NM 001012428	RefSeq	Homo sapiens ankyrin repeat and SOCS box containing 11, E3 ubiquitin protein ligase (ASB11), transcript variant 2, mRNA.	78	78	18	23	TRUE	Hs.352183	muscle| normal| adult	chrX	-	15298053	15333778	NM_001012428_	Q8WXH4	GO:0016567 // GO:0035556	protein ubiquitination // intracellular signal transduction	inferred from electronic annotation // inferred from electronic annotation	---	---	---	---	---	---	---	---	---	---	---	17109245	23	1
17110289	4.41	4.65	4.15	10.18	10.11	8.66	4.4	9.65	-5.25	-38.12	0.00052	0.0149106	XM_005272608_	MAOB	monoamine oxidase B	Xp11.23	XM 005272608	RefSeq	PREDICTED: Homo sapiens monoamine oxidase B (MAOB), transcript variant X3, mRNA.	76	76	13	17	TRUE	Hs.654473	adipose tissue| adrenal gland| brain| cervix| connective tissue| eye| heart| intestine| kidney| liver| lung| mammary gland| mouth| muscle| nerve| ovary| pancreas| pharynx| pituitary gland| placenta| prostate| salivary gland| skin| spleen| stomach| testis| thyroid| uterus|adrenal tumor| breast (mammary gland) tumor| gastrointestinal tumor| germ cell tumor| glioma| head and neck tumor| kidney tumor…	chrX	-	43625857	43741721	XM_005272608_	P27338	GO:0006805 // GO:0009636 // GO:0010044 // GO:0010269 // GO:0014063 // GO:0021762 // GO:0032496 // GO:0042493 // GO:0044281 // GO:0045471 // GO:0045964 // GO:0051412 // GO:0055114 // GO:0048545	xenobiotic metabolic process // response to toxic substance // response to aluminum ion // response to selenium ion // negative regulation of serotonin secretion // substantia nigra development // response to lipopolysaccharide // response to drug // small molecule metabolic process // response to ethanol // positive regulation of dopamine metabolic process // response to corticosterone // oxidat…	traceable author statement // inferred from electronic annotation // inferred from electronic annotation // inferred from electronic annotation // inferred from electronic annotation // inferred from expression pattern // inferred from electronic annotation // inferred from electronic annotation // traceable author statement // inferred from electronic annotation // inferred from electronic annot…	GO:0005739 // GO:0005740 // GO:0005741 // GO:0005743 // GO:0016021 // GO:0070062 // GO:0005739 // GO:0005741 // GO:0016020	mitochondrion // mitochondrial envelope // mitochondrial outer membrane // mitochondrial inner membrane // integral component of membrane // extracellular vesicular exosome // mitochondrion // mitochondrial outer membrane // membrane	inferred from direct assay // traceable author statement // traceable author statement // inferred from electronic annotation // inferred from electronic annotation // inferred from direct assay // inferred from electronic annotation // inferred from electronic annotation // inferred from electronic annotation	GO:0008131 // GO:0009055 // GO:0042803 // GO:0050660 // GO:0016491	primary amine oxidase activity // electron carrier activity // protein homodimerization activity // flavin adenine dinucleotide binding // oxidoreductase activity	traceable author statement // traceable author statement // inferred from electronic annotation // inferred from electronic annotation // inferred from electronic annotation	---	---	---	---	---	17110289	17	1
16841116	4.9	5.06	5.61	10.45	10.8	10.04	5.19	10.43	-5.24	-37.76	7e-05	0.00618363	NM_001105571_	DHRS7C	dehydrogenase/reductase (SDR family) member 7C	17p13.1	NM 001105571	RefSeq	Homo sapiens dehydrogenase/reductase (SDR family) member 7C (DHRS7C), transcript variant 2, mRNA.	100	100	18	18	TRUE	Hs.61684	heart| muscle| normal| fetus| adult	chr17	-	9674751	9694614	NM_001105571_	A6NNS2	GO:0010880 // GO:0055114 // GO:0008152	regulation of release of sequestered calcium ion into cytosol by sarcoplasmic reticulum // oxidation-reduction process // metabolic process	inferred from electronic annotation // inferred from electronic annotation // inferred from electronic annotation	GO:0005576 // GO:0014801 // GO:0033017	extracellular region // longitudinal sarcoplasmic reticulum // sarcoplasmic reticulum membrane	inferred from electronic annotation // inferred from electronic annotation // inferred from electronic annotation	GO:0004745 // GO:0016491	retinol dehydrogenase activity // oxidoreductase activity	inferred from electronic annotation // inferred from electronic annotation	---	---	---	---	---	16841116	18	1
16685712	5.21	5.49	5.82	10.92	10.98	10.24	5.51	10.72	-5.21	-37.03	6e-05	0.00595596	NM_032526_	NT5C1A	5-nucleotidase, cytosolic IA	1p34.3-p33	NM 032526	RefSeq	Homo sapiens 5-nucleotidase, cytosolic IA (NT5C1A), mRNA.	95	100	20	21	FALSE	Hs.307006	NOM?	chr1	-	40124793	40137710	NM_032526_	Q9BXI3	GO:0006144 // GO:0006195 // GO:0006206 // GO:0009116 // GO:0009128 // GO:0016311 // GO:0016311 // GO:0016311 // GO:0044281 // GO:0046085 // GO:0046135 // GO:0055086 // GO:0009117 // GO:0016311	purine nucleobase metabolic process // purine nucleotide catabolic process // pyrimidine nucleobase metabolic process // nucleoside metabolic process // purine nucleoside monophosphate catabolic process // dephosphorylation // dephosphorylation // dephosphorylation // small molecule metabolic process // adenosine metabolic process // pyrimidine nucleoside catabolic process // nucleobase-containin…	traceable author statement // traceable author statement // traceable author statement // non-traceable author statement // inferred from electronic annotation // not recorded // inferred from electronic annotation // non-traceable author statement // traceable author statement // inferred from electronic annotation // traceable author statement // traceable author statement // inferred from elec…	GO:0005829 // GO:0005829 // GO:0005737	cytosol // cytosol // cytoplasm	non-traceable author statement // traceable author statement // inferred from electronic annotation	GO:0000166 // GO:0000287 // GO:0008253 // GO:0008253 // GO:0008253 // GO:0008253 // GO:0016787	nucleotide binding // magnesium ion binding // 5'-nucleotidase activity // 5'-nucleotidase activity // 5'-nucleotidase activity // 5'-nucleotidase activity // hydrolase activity	inferred from electronic annotation // inferred from electronic annotation // not recorded // non-traceable author statement // --- // inferred from electronic annotation // inferred from electronic annotation	---	---	---	---	---	16685712	21	1
17001879	5.59	5.72	5.49	11.17	11.05	10.18	5.6	10.8	-5.2	-36.78	8e-05	0.00667508	NM_181776_	SLC36A2	solute carrier family 36 (proton/amino acid symporter), member 2	5q33.1	NM 181776	RefSeq	Homo sapiens solute carrier family 36 (proton/amino acid symporter), member 2 (SLC36A2), mRNA.	64	64	16	25	TRUE	Hs.483877	heart| kidney| testis| normal| fetus	chr5	-	150694539	150727151	NM_181776_	Q495M3	GO:0006811 // GO:0006865 // GO:0015808 // GO:0015816 // GO:0015992 // GO:0035524 // GO:0055085 // GO:0006810 // GO:0006865 // GO:0015824 // GO:0035524	ion transport // amino acid transport // L-alanine transport // glycine transport // proton transport // proline transmembrane transport // transmembrane transport // transport // amino acid transport // proline transport // proline transmembrane transport	traceable author statement // traceable author statement // inferred from electronic annotation // inferred from electronic annotation // inferred from electronic annotation // inferred from mutant phenotype // traceable author statement // inferred from electronic annotation // inferred from electronic annotation // inferred from electronic annotation // inferred from electronic annotation	GO:0005737 // GO:0005886 // GO:0016021 // GO:0070062 // GO:0005886 // GO:0016020	cytoplasm // plasma membrane // integral component of membrane // extracellular vesicular exosome // plasma membrane // membrane	inferred from electronic annotation // traceable author statement // inferred from electronic annotation // inferred from direct assay // inferred from electronic annotation // inferred from electronic annotation	GO:0005280 // GO:0015180 // GO:0015187 // GO:0015193 // GO:0015187	hydrogen:amino acid symporter activity // L-alanine transmembrane transporter activity // glycine transmembrane transporter activity // L-proline transmembrane transporter activity // glycine transmembrane transporter activity	inferred from electronic annotation // inferred from electronic annotation // inferred from mutant phenotype // inferred from electronic annotation // inferred from electronic annotation	---	---	---	---	---	17001879	25	1
17065226	5.44	6.42	5.85	11.26	11.14	10.88	5.9	11.09	-5.19	-36.48	7e-05	0.00618363	NM_003970_	MYOM2	myomesin 2	8p23.3	NM 003970	RefSeq	Homo sapiens myomesin 2 (MYOM2), mRNA.	79	79	30	38	TRUE	Hs.443683	blood| brain| embryonic tissue| eye| heart| intestine| kidney| larynx| liver| lung| lymph| muscle| nerve| placenta| spleen| stomach| testis| uterus| germ cell tumor| glioma| kidney tumor| liver tumor| lymphoma| normal| primitive neuroectodermal tumor of the CNS| soft tissue/muscle tissue tumor| blastocyst| fetus| juvenile| adult	chr8	+	1993155	2113475	NM_003970_	P54296	GO:0006936 // GO:0006936	muscle contraction // muscle contraction	inferred from electronic annotation // traceable author statement	GO:0005739 // GO:0031430 // GO:0032982 // GO:0005737	mitochondrion // M band // myosin filament // cytoplasm	inferred from direct assay // inferred from electronic annotation // inferred from electronic annotation // inferred from electronic annotation	GO:0005515 // GO:0008307	protein binding // structural constituent of muscle	inferred from physical interaction // traceable author statement	---	---	---	---	---	17065226	38	1
17057143	7.73	8.3	6.51	12.88	12.93	12.29	7.52	12.7	-5.19	-36.39	0.0008	0.0181504	NM_000290_	PGAM2	phosphoglycerate mutase 2 (muscle)	7p13-p12	NM 000290	RefSeq	Homo sapiens phosphoglycerate mutase 2 (muscle) (PGAM2), mRNA.	100	100	16	16	TRUE	Hs.632642	bone| brain| eye| heart| lung| muscle| placenta| testis| thymus| chondrosarcoma| glioma| leukemia| lung tumor| non-neoplasia| normal| fetus| adult	chr7	-	44102326	44105186	NM_000290_	P15259	GO:0005975 // GO:0006006 // GO:0006094 // GO:0006096 // GO:0006096 // GO:0006941 // GO:0007283 // GO:0016311 // GO:0044281 // GO:0046689 // GO:0006094 // GO:0006096 // GO:0008152 // GO:0010035	carbohydrate metabolic process // glucose metabolic process // gluconeogenesis // glycolytic process // glycolytic process // striated muscle contraction // spermatogenesis // dephosphorylation // small molecule metabolic process // response to mercury ion // gluconeogenesis // glycolytic process // metabolic process // response to inorganic substance	traceable author statement // traceable author statement // traceable author statement // inferred from mutant phenotype // traceable author statement // inferred from mutant phenotype // inferred from electronic annotation // inferred from electronic annotation // traceable author statement // inferred from electronic annotation // inferred from electronic annotation // inferred from electronic …	GO:0005634 // GO:0005829 // GO:0005634 // GO:0005829	nucleus // cytosol // nucleus // cytosol	inferred from direct assay // traceable author statement // inferred from electronic annotation // inferred from electronic annotation	GO:0004082 // GO:0004083 // GO:0004619 // GO:0046538 // GO:0048037 // GO:0003824 // GO:0004619 // GO:0016787 // GO:0016853 // GO:0016868	bisphosphoglycerate mutase activity // bisphosphoglycerate 2-phosphatase activity // phosphoglycerate mutase activity // 2,3-bisphosphoglycerate-dependent phosphoglycerate mutase activity // cofactor binding // catalytic activity // phosphoglycerate mutase activity // hydrolase activity // isomerase activity // intramolecular transferase activity, phosphotransferases	inferred from electronic annotation // inferred from electronic annotation // inferred from mutant phenotype // inferred from electronic annotation // inferred from electronic annotation // inferred from electronic annotation // inferred from electronic annotation // inferred from electronic annotation // inferred from electronic annotation // inferred from electronic annotation	GenMAPP // HumanCyc // HumanCyc // HumanCyc // HumanCyc // HumanCyc	Glycolysis and Gluconeogenesis // GLYCOLYSIS // P106-PWY // ANAGLYCOLYSIS-PWY // PWY-5484 // GLUCONEO-PWY	---	---	---	17057143	16	1
16665656	4.84	4.77	4.54	9.66	9.93	9.93	4.72	9.84	-5.12	-34.83	0	0	NM_018211_	RAVER2	ribonucleoprotein, PTB-binding 2	1p31.3	NM 018211	RefSeq	Homo sapiens ribonucleoprotein, PTB-binding 2 (RAVER2), mRNA.	100	88	21	21	FALSE	Hs.591443	adrenal gland| bone| bone marrow| brain| cervix| ear| embryonic tissue| esophagus| eye| heart| intestine| kidney| liver| lung| mammary gland| mouth| muscle| pancreas| placenta| prostate| skin| stomach| testis| thymus| trachea| uterus|adrenal tumor| breast (mammary gland) tumor| cervical tumor| chondrosarcoma| colorectal tumor| esophageal tumor| gastrointestinal tumor| germ cell tumor| head and ne…	chr1	+	65210778	65298915	NM_018211_	Q9HCJ3	---	---	---	GO:0005634 // GO:0005737 // GO:0019013 // GO:0030529	nucleus // cytoplasm // viral nucleocapsid // ribonucleoprotein complex	inferred from electronic annotation // inferred from electronic annotation // inferred from electronic annotation // inferred from electronic annotation	GO:0000166 // GO:0044822 // GO:0003676 // GO:0003723	nucleotide binding // poly(A) RNA binding // nucleic acid binding // RNA binding	inferred from electronic annotation // inferred from direct assay // inferred from electronic annotation // inferred from electronic annotation	---	---	---	---	---	16665656	24	1
16690090	6.71	8.09	5.17	11.55	11.65	12.09	6.66	11.76	-5.11	-34.43	0.00403	0.0413601	NM_001256385_	LRRC39	leucine rich repeat containing 39	1p21.2	NM 001256385	RefSeq	Homo sapiens leucine rich repeat containing 39 (LRRC39), transcript variant 1, mRNA.	100	100	27	27	FALSE	Hs.44277	brain| connective tissue| embryonic tissue| eye| heart| kidney| liver| lung| lymph node| muscle| placenta| skin| stomach| testis| uterus| gastrointestinal tumor| kidney tumor| normal| soft tissue/muscle tissue tumor| fetus| infant| adult	chr1	-	100614409	100643771	NM_001256385_	Q96DD0	---	---	---	---	---	---	---	---	---	---	---	---	---	---	16690090	27	1
16867784	4.6	5.2	5.35	9.76	9.82	10.86	5.05	10.15	-5.1	-34.23	0.00027	0.0109603	NM_000064_	C3	complement component 3	19p13.3-p13.2	NM 000064	RefSeq	Homo sapiens complement component 3 (C3), mRNA.	92	92	35	38	TRUE	Hs.529053	adipose tissue| adrenal gland| bladder| blood| bone| bone marrow| brain| cervix| connective tissue| embryonic tissue| esophagus| eye| heart| intestine| kidney| larynx| liver| lung| lymph node| mammary gland| mouth| muscle| nerve| ovary| pancreas| parathyroid| pharynx| placenta| prostate| skin| spleen| stomach| testis| thymus| thyroid| trachea| uterus|adrenal tumor| breast (mammary gland) tumor| c…	chr19	-	6677846	6730573	NM_000064_	P01024	GO:0001798 // GO:0001934 // GO:0001970 // GO:0006631 // GO:0006954 // GO:0006955 // GO:0006956 // GO:0006956 // GO:0006957 // GO:0006958 // GO:0007165 // GO:0007186 // GO:0010575 // GO:0010828 // GO:0010866 // GO:0010884 // GO:0010951 // GO:0030449 // GO:0045087 // GO:0045745 // GO:0045766 // GO:0050776 // GO:2000427 // GO:0002376 // GO:0006629 // GO:0006956 // GO:0006957 // GO:0045087 // GO:0050…	positive regulation of type IIa hypersensitivity // positive regulation of protein phosphorylation // positive regulation of activation of membrane attack complex // fatty acid metabolic process // inflammatory response // immune response // complement activation // complement activation // complement activation, alternative pathway // complement activation, classical pathway // signal transducti…	inferred from electronic annotation // inferred from direct assay // inferred from electronic annotation // inferred from electronic annotation // inferred from electronic annotation // traceable author statement // inferred from mutant phenotype // traceable author statement // traceable author statement // inferred from electronic annotation // traceable author statement // traceable author sta…	GO:0005576 // GO:0005615 // GO:0005886 // GO:0070062 // GO:0072562 // GO:0005576 // GO:0005615	extracellular region // extracellular space // plasma membrane // extracellular vesicular exosome // blood microparticle // extracellular region // extracellular space	traceable author statement // inferred from direct assay // traceable author statement // inferred from direct assay // inferred from direct assay // inferred from electronic annotation // inferred from electronic annotation	GO:0004866 // GO:0005102 // GO:0005515 // GO:0031715	endopeptidase inhibitor activity // receptor binding // protein binding // C5L2 anaphylatoxin chemotactic receptor binding	inferred from electronic annotation // traceable author statement // inferred from physical interaction // inferred from direct assay	GenMAPP	Complement Activation Classical	---	---	---	16867784	38	1
16761012	5.19	5.31	4.63	9.99	9.97	10.46	5.04	10.14	-5.1	-34.22	4e-05	0.00510812	NM_000014_	A2M	alpha-2-macroglobulin	12p13.31	NM 000014	RefSeq	Homo sapiens alpha-2-macroglobulin (A2M), mRNA.	100	72	21	21	FALSE	Hs.212838	adipose tissue| adrenal gland| bladder| blood| bone| bone marrow| brain| cervix| connective tissue| ear| embryonic tissue| esophagus| eye| heart| intestine| kidney| larynx| liver| lung| lymph node| mammary gland| mouth| muscle| nerve| ovary| pancreas| parathyroid| pharynx| pituitary gland| placenta| prostate| skin| spleen| stomach| testis| thymus| thyroid| trachea| uterus| vascular|adrenal tumor|…	chr12	-	9220260	9268825	NM_000014_	P01023	GO:0001869 // GO:0002576 // GO:0007264 // GO:0007596 // GO:0007597 // GO:0010951 // GO:0010951 // GO:0022617 // GO:0030168 // GO:0030198 // GO:0048863 // GO:0051056 // GO:0010466	negative regulation of complement activation, lectin pathway // platelet degranulation // small GTPase mediated signal transduction // blood coagulation // blood coagulation, intrinsic pathway // negative regulation of endopeptidase activity // negative regulation of endopeptidase activity // extracellular matrix disassembly // platelet activation // extracellular matrix organization // stem cell…	inferred from direct assay // traceable author statement // traceable author statement // traceable author statement // traceable author statement // inferred from direct assay // inferred from electronic annotation // traceable author statement // traceable author statement // traceable author statement // inferred from electronic annotation // traceable author statement // inferred from electro…	GO:0005576 // GO:0005576 // GO:0005829 // GO:0031093 // GO:0070062 // GO:0072562 // GO:0005576 // GO:0005615	extracellular region // extracellular region // cytosol // platelet alpha granule lumen // extracellular vesicular exosome // blood microparticle // extracellular region // extracellular space	non-traceable author statement // traceable author statement // traceable author statement // traceable author statement // inferred from direct assay // inferred from direct assay // inferred from electronic annotation // inferred from electronic annotation	GO:0002020 // GO:0004867 // GO:0005102 // GO:0005515 // GO:0019838 // GO:0019899 // GO:0019959 // GO:0019966 // GO:0043120 // GO:0048306 // GO:0004866 // GO:0004867 // GO:0030414	protease binding // serine-type endopeptidase inhibitor activity // receptor binding // protein binding // growth factor binding // enzyme binding // interleukin-8 binding // interleukin-1 binding // tumor necrosis factor binding // calcium-dependent protein binding // endopeptidase inhibitor activity // serine-type endopeptidase inhibitor activity // peptidase inhibitor activity	inferred from physical interaction // inferred from direct assay // inferred from mutant phenotype // inferred from physical interaction // inferred from direct assay // inferred from physical interaction // inferred from physical interaction // inferred from direct assay // inferred from direct assay // inferred from physical interaction // inferred from electronic annotation // inferred from el…	---	---	---	---	---	16761012	29	1
16977833	3.83	3.73	4.3	8.2	8.4	10.47	3.95	9.03	-5.07	-33.7	0.00246	0.0319058	NM_001128310_	SPARCL1	SPARC-like 1 (hevin)	4q22.1	NM 001128310	RefSeq	Homo sapiens SPARC-like 1 (hevin) (SPARCL1), transcript variant 1, mRNA.	84	84	27	32	TRUE	Hs.62886	adipose tissue| adrenal gland| bladder| blood| bone| brain| cervix| connective tissue| ear| embryonic tissue| esophagus| eye| heart| intestine| kidney| larynx| liver| lung| lymph| mammary gland| mouth| muscle| nerve| ovary| pancreas| parathyroid| pharynx| pituitary gland| placenta| prostate| skin| spleen| stomach| testis| thymus| thyroid| trachea| uterus| vascular| bladder carcinoma| breast (mamm…	chr4	-	88394487	88452213	NM_001128310_	Q14515	GO:0007165	signal transduction	inferred from electronic annotation	GO:0005578 // GO:0005615 // GO:0070062 // GO:0005576 // GO:0005615	proteinaceous extracellular matrix // extracellular space // extracellular vesicular exosome // extracellular region // extracellular space	inferred from electronic annotation // inferred from direct assay // inferred from direct assay // inferred from electronic annotation // inferred from electronic annotation	GO:0005509 // GO:0046872	calcium ion binding // metal ion binding	inferred from electronic annotation // inferred from electronic annotation	---	---	---	---	---	16977833	32	1
16972912	7.15	7.45	6.75	12.47	12.39	11.6	7.11	12.15	-5.04	-32.89	0.00013	0.00809666	NM_001151_	SLC25A4	solute carrier family 25 (mitochondrial carrier; adenine nucleotide translocator), member 4	4q35	NM 001151	RefSeq	Homo sapiens solute carrier family 25 (mitochondrial carrier; adenine nucleotide translocator), member 4 (SLC25A4), mRNA.	83	83	20	24	TRUE	Hs.246506	adrenal gland| blood| bone| bone marrow| brain| cervix| embryonic tissue| eye| heart| intestine| kidney| larynx| liver| lung| lymph| mammary gland| muscle| nerve| pancreas| parathyroid| pituitary gland| placenta| prostate| skin| stomach| testis| thymus| thyroid| uterus| vascular| breast (mammary gland) tumor| cervical tumor| colorectal tumor| gastrointestinal tumor| germ cell tumor| glioma| head …	chr4	+	186064395	186071538	NM_001151_	P12235	GO:0000002 // GO:0006091 // GO:0006112 // GO:0006810 // GO:0008637 // GO:0015853 // GO:0016032 // GO:0044281 // GO:0050796 // GO:0055085 // GO:0060546 // GO:0006810 // GO:0016032	mitochondrial genome maintenance // generation of precursor metabolites and energy // energy reserve metabolic process // transport // apoptotic mitochondrial changes // adenine transport // viral process // small molecule metabolic process // regulation of insulin secretion // transmembrane transport // negative regulation of necroptotic process // transport // viral process	traceable author statement // traceable author statement // traceable author statement // traceable author statement // inferred from electronic annotation // traceable author statement // traceable author statement // traceable author statement // traceable author statement // inferred from electronic annotation // inferred from mutant phenotype // inferred from electronic annotation // inferred…	GO:0005634 // GO:0005739 // GO:0005743 // GO:0005887 // GO:0005739 // GO:0005739 // GO:0005743 // GO:0016020 // GO:0016021	nucleus // mitochondrion // mitochondrial inner membrane // integral component of plasma membrane // mitochondrion // mitochondrion // mitochondrial inner membrane // membrane // integral component of membrane	inferred from direct assay // inferred from direct assay // traceable author statement // traceable author statement // inferred from electronic annotation // traceable author statement // inferred from electronic annotation // inferred from electronic annotation // inferred from electronic annotation	GO:0005515 // GO:0015207 // GO:0005215	protein binding // adenine transmembrane transporter activity // transporter activity	inferred from physical interaction // traceable author statement // inferred from electronic annotation	GenMAPP	Electron Transport Chain	---	---	---	16972912	24	1
16720760	5.32	6.95	5.49	10.91	10.9	11.04	5.92	10.95	-5.03	-32.69	0.00065	0.0167077	NM_001145829_	TNNI2	troponin I type 2 (skeletal, fast)	11p15.5	NM 001145829	RefSeq	Homo sapiens troponin I type 2 (skeletal, fast) (TNNI2), transcript variant 2, mRNA.	100	76	13	13	FALSE	Hs.523403	bone| connective tissue| eye| heart| kidney| lung| mouth| muscle| nerve| pancreas| pharynx| placenta| skin| chondrosarcoma| head and neck tumor| kidney tumor| non-neoplasia| normal| soft tissue/muscle tissue tumor| fetus| adult	chr11	+	1860219	1862910	NM_001145829_	P48788	GO:0003009 // GO:0030049 // GO:0045893	skeletal muscle contraction // muscle filament sliding // positive regulation of transcription, DNA-templated	inferred from direct assay // traceable author statement // inferred from direct assay	GO:0005634 // GO:0005829 // GO:0005861 // GO:0005861	nucleus // cytosol // troponin complex // troponin complex	inferred from direct assay // traceable author statement // inferred from direct assay // inferred from electronic annotation	GO:0003779 // GO:0005515 // GO:0031014 // GO:0003779	actin binding // protein binding // troponin T binding // actin binding	inferred from direct assay // inferred from physical interaction // inferred from physical interaction // inferred from electronic annotation	GenMAPP	Striated muscle contraction	---	---	---	16720760	17	1
16955354	4.71	6.72	4.67	10.33	10.5	10.34	5.37	10.39	-5.02	-32.51	0.00177	0.0268309	NM_001142733_	ASB14	ankyrin repeat and SOCS box containing 14	3p21.1	NM 001142733	RefSeq	Homo sapiens ankyrin repeat and SOCS box containing 14 (ASB14), transcript variant 1, mRNA.	100	100	16	16	TRUE	Hs.665154 // Hs.745243	brain| eye| kidney| larynx| lung| lymph node| mammary gland| muscle| head and neck tumor| normal| fetus| adult // lung| testis| normal| fetus| adult	chr3	-	57302375	57326710	NM_001142733_	A6NK59	GO:0016567 // GO:0035556	protein ubiquitination // intracellular signal transduction	inferred from electronic annotation // inferred from electronic annotation	---	---	---	---	---	---	---	---	---	---	---	16955354	16	1
17062013	3.22	3.9	3.79	8.23	8.27	9.46	3.64	8.66	-5.02	-32.41	0.00039	0.0129939	NM_002711_	PPP1R3A	protein phosphatase 1, regulatory subunit 3A	7q31.1	NM 002711	RefSeq	Homo sapiens protein phosphatase 1, regulatory subunit 3A (PPP1R3A), mRNA.	60	60	15	25	TRUE	Hs.458309	connective tissue| heart| liver| lung| mouth| muscle| testis| normal| soft tissue/muscle tissue tumor| fetus| adult	chr7	-	113516832	113715998	NM_002711_	Q16821	GO:0005977 // GO:0005975	glycogen metabolic process // carbohydrate metabolic process	inferred from electronic annotation // inferred from electronic annotation	GO:0016021 // GO:0016020	integral component of membrane // membrane	inferred from electronic annotation // inferred from electronic annotation	---	---	---	---	---	---	---	---	17062013	25	1
17020214	6.95	7.68	6.28	12.12	12.25	11.52	6.97	11.96	-4.99	-31.83	0.00042	0.0135708	NM_001003760_	KLHL31	kelch-like family member 31	6p12.1	NM 001003760	RefSeq	Homo sapiens kelch-like family member 31 (KLHL31), mRNA.	100	100	20	20	TRUE	Hs.131064	adipose tissue| brain| heart| kidney| larynx| liver| mouth| muscle| prostate| head and neck tumor| normal| soft tissue/muscle tissue tumor| fetus| adult	chr6	-	53512699	53530506	NM_001003760_	Q9H511	GO:0006351 // GO:0006355	transcription, DNA-templated // regulation of transcription, DNA-templated	inferred from electronic annotation // inferred from electronic annotation	---	---	---	---	---	---	---	---	---	---	---	17020214	20	1
16829728	3.53	3.6	3.64	8.57	8.71	8.46	3.59	8.58	-4.99	-31.75	0	0	NM_000049_	ASPA	aspartoacylase	17p13.3	NM 000049	RefSeq	Homo sapiens aspartoacylase (ASPA), transcript variant 1, mRNA.	89	89	16	18	TRUE	Hs.171142	adrenal gland| brain| kidney| mammary gland| muscle| skin| stomach| testis| trachea| uterus|adrenal tumor| gastrointestinal tumor| normal| uterine tumor| fetus| adult	chr17	+	3377404	3406713	NM_000049_	P45381	GO:0006533 // GO:0022010 // GO:0048714 // GO:0008152	aspartate catabolic process // central nervous system myelination // positive regulation of oligodendrocyte differentiation // metabolic process	traceable author statement // inferred from electronic annotation // inferred from electronic annotation // inferred from electronic annotation	GO:0005634 // GO:0005737 // GO:0070062 // GO:0005737	nucleus // cytoplasm // extracellular vesicular exosome // cytoplasm	inferred from electronic annotation // inferred from direct assay // inferred from direct assay // inferred from electronic annotation	GO:0004046 // GO:0016788 // GO:0019807 // GO:0046872 // GO:0016787 // GO:0016811	aminoacylase activity // hydrolase activity, acting on ester bonds // aspartoacylase activity // metal ion binding // hydrolase activity // hydrolase activity, acting on carbon-nitrogen (but not peptide) bonds, in linear amides	traceable author statement // inferred from electronic annotation // inferred from electronic annotation // inferred from electronic annotation // inferred from electronic annotation // inferred from electronic annotation	---	---	---	---	---	16829728	18	1
16761820	5.14	4.76	4.68	9.27	9.58	10.69	4.86	9.85	-4.98	-31.64	0.00039	0.0129939	NM_000900_	MGP	matrix Gla protein	12p12.3	NM 000900	RefSeq	Homo sapiens matrix Gla protein (MGP), transcript variant 2, mRNA.	100	73	19	19	FALSE	Hs.365706	adipose tissue| adrenal gland| blood| bone| brain| cervix| connective tissue| ear| esophagus| eye| heart| intestine| kidney| larynx| liver| lung| lymph node| mammary gland| mouth| muscle| nerve| ovary| pancreas| pharynx| pituitary gland| placenta| prostate| salivary gland| skin| stomach| testis| thymus| thyroid| umbilical cord| uterus| vascular|adrenal tumor| bladder carcinoma| breast (mammary gl…	chr12	-	15034115	15038860	NM_000900_	P08493	GO:0001502 // GO:0001503 // GO:0030154 // GO:0030500 // GO:0001503 // GO:0007275 // GO:0051216	cartilage condensation // ossification // cell differentiation // regulation of bone mineralization // ossification // multicellular organismal development // cartilage development	traceable author statement // inferred from electronic annotation // inferred from electronic annotation // inferred from electronic annotation // traceable author statement // inferred from electronic annotation // inferred from electronic annotation	GO:0005578 // GO:0031012 // GO:0070062 // GO:0005576 // GO:0031012	proteinaceous extracellular matrix // extracellular matrix // extracellular vesicular exosome // extracellular region // extracellular matrix	traceable author statement // inferred from direct assay // inferred from direct assay // inferred from electronic annotation // inferred from electronic annotation	GO:0005201 // GO:0005509 // GO:0008147	extracellular matrix structural constituent // calcium ion binding // structural constituent of bone	traceable author statement // inferred from electronic annotation // traceable author statement	---	---	---	---	---	16761820	26	1
17075405	6.08	6.35	6.6	11.68	11.78	10.51	6.34	11.32	-4.98	-31.57	0.00033	0.0119455	NM_144962_	PEBP4	phosphatidylethanolamine-binding protein 4	8p21.3	NM 144962	RefSeq	Homo sapiens phosphatidylethanolamine-binding protein 4 (PEBP4), mRNA.	62	62	16	26	TRUE	Hs.491242	brain| connective tissue| eye| heart| lung| muscle| parathyroid| prostate| skin| stomach| testis| thyroid| chondrosarcoma| gastrointestinal tumor| head and neck tumor| normal| soft tissue/muscle tissue tumor| fetus| adult	chr8	-	22570765	22857513	NM_144962_	Q96S96	---	---	---	GO:0005764	lysosome	inferred from electronic annotation	GO:0005515	protein binding	inferred from physical interaction	---	---	---	---	---	17075405	26	1
16789484	6.55	6.75	6.2	11.94	11.95	10.54	6.5	11.48	-4.98	-31.49	0.00055	0.0153147	NM_152328_	ADSSL1	adenylosuccinate synthase like 1	14q32.33	NM 152328	RefSeq	Homo sapiens adenylosuccinate synthase like 1 (ADSSL1), transcript variant 2, mRNA.	96	64	24	25	FALSE	Hs.592327	adipose tissue| blood| bone| brain| cervix| connective tissue| embryonic tissue| eye| heart| kidney| larynx| liver| lung| mouth| muscle| ovary| pancreas| parathyroid| placenta| prostate| skin| spleen| stomach| testis| uterus| cervical tumor| chondrosarcoma| gastrointestinal tumor| germ cell tumor| glioma| head and neck tumor| kidney tumor| leukemia| liver tumor| lung tumor| normal| pancreatic tum…	chr14	+	105190523	105213662	NM_152328_	Q8N142	GO:0002376 // GO:0006144 // GO:0006167 // GO:0006184 // GO:0006531 // GO:0006541 // GO:0009168 // GO:0014850 // GO:0035690 // GO:0042594 // GO:0044208 // GO:0044281 // GO:0046040 // GO:0055086 // GO:0071257 // GO:0006163 // GO:0006164 // GO:0006167 // GO:0009168	immune system process // purine nucleobase metabolic process // AMP biosynthetic process // GTP catabolic process // aspartate metabolic process // glutamine metabolic process // purine ribonucleoside monophosphate biosynthetic process // response to muscle activity // cellular response to drug // response to starvation // 'de novo' AMP biosynthetic process // small molecule metabolic process // …	non-traceable author statement // traceable author statement // inferred from direct assay // inferred from electronic annotation // inferred from electronic annotation // inferred from electronic annotation // traceable author statement // inferred from electronic annotation // inferred from electronic annotation // inferred from electronic annotation // inferred from electronic annotation // tr…	GO:0005737 // GO:0005829 // GO:0005737	cytoplasm // cytosol // cytoplasm	inferred from direct assay // traceable author statement // inferred from electronic annotation	GO:0000287 // GO:0003924 // GO:0004019 // GO:0005525 // GO:0042301 // GO:0042803 // GO:0051015 // GO:0000166 // GO:0004019 // GO:0005525 // GO:0016874 // GO:0046872	magnesium ion binding // GTPase activity // adenylosuccinate synthase activity // GTP binding // phosphate ion binding // protein homodimerization activity // actin filament binding // nucleotide binding // adenylosuccinate synthase activity // GTP binding // ligase activity // metal ion binding	inferred from electronic annotation // inferred from electronic annotation // inferred from direct assay // non-traceable author statement // non-traceable author statement // inferred from electronic annotation // inferred from electronic annotation // inferred from electronic annotation // inferred from electronic annotation // inferred from electronic annotation // inferred from electronic ann…	HumanCyc // HumanCyc	PWY-6126 // PWY-841	---	---	---	16789484	39	1
16803469	5.1	5.28	4.63	9.85	9.97	10.03	5	9.95	-4.95	-30.83	2e-05	0.00408	NM_001130182_	DNAJA4	DnaJ (Hsp40) homolog, subfamily A, member 4	15q25.1	NM 001130182	RefSeq	Homo sapiens DnaJ (Hsp40) homolog, subfamily A, member 4 (DNAJA4), transcript variant 2, mRNA.	54	54	14	26	TRUE	Hs.513053	bladder| blood| bone marrow| brain| cervix| connective tissue| esophagus| eye| heart| intestine| kidney| larynx| liver| lung| lymph node| mammary gland| mouth| muscle| nerve| ovary| pancreas| parathyroid| pharynx| pituitary gland| placenta| prostate| skin| spleen| stomach| testis| thymus| trachea| uterus| bladder carcinoma| breast (mammary gland) tumor| chondrosarcoma| colorectal tumor| esophagea…	chr15	+	78556428	78574538	NM_001130182_	Q8WW22	GO:0009408 // GO:0042026 // GO:0090084 // GO:0006457	response to heat // protein refolding // negative regulation of inclusion body assembly // protein folding	inferred from electronic annotation // inferred from direct assay // inferred from direct assay // inferred from electronic annotation	GO:0005829 // GO:0016020 // GO:0016020	cytosol // membrane // membrane	inferred from direct assay // inferred from direct assay // inferred from electronic annotation	GO:0005524 // GO:0031072 // GO:0046872 // GO:0051082 // GO:0051087 // GO:0051082	ATP binding // heat shock protein binding // metal ion binding // unfolded protein binding // chaperone binding // unfolded protein binding	inferred from electronic annotation // inferred from electronic annotation // inferred from electronic annotation // inferred from direct assay // inferred from physical interaction // inferred from electronic annotation	---	---	---	---	---	16803469	26	1
17080077	5.11	5.13	5.45	9.76	9.7	11.07	5.23	10.18	-4.95	-30.82	0.00042	0.0135708	NM_139166_	ABRA	actin-binding Rho activating protein	8q23.1	NM 139166	RefSeq	Homo sapiens actin-binding Rho activating protein (ABRA), mRNA.	100	100	20	20	TRUE	Hs.374668	eye| heart| liver| muscle| prostate| normal| soft tissue/muscle tissue tumor| fetus| adult	chr8	-	107771711	107782473	NM_139166_	Q8N0Z2	GO:0000060 // GO:0006351 // GO:0035025 // GO:0045944 // GO:0051091 // GO:0006355 // GO:0006810 // GO:0015031 // GO:0035025 // GO:0045893 // GO:0051091	protein import into nucleus, translocation // transcription, DNA-templated // positive regulation of Rho protein signal transduction // positive regulation of transcription from RNA polymerase II promoter // positive regulation of sequence-specific DNA binding transcription factor activity // regulation of transcription, DNA-templated // transport // protein transport // positive regulation of Rh…	inferred from electronic annotation // inferred from electronic annotation // inferred from sequence or structural similarity // inferred from electronic annotation // inferred from sequence or structural similarity // inferred from electronic annotation // inferred from electronic annotation // inferred from electronic annotation // inferred from electronic annotation // inferred from electronic…	GO:0005886 // GO:0015629 // GO:0030017 // GO:0005737 // GO:0005856 // GO:0015629 // GO:0030016 // GO:0030017	plasma membrane // actin cytoskeleton // sarcomere // cytoplasm // cytoskeleton // actin cytoskeleton // myofibril // sarcomere	inferred from direct assay // inferred from sequence or structural similarity // inferred from sequence or structural similarity // inferred from electronic annotation // inferred from electronic annotation // inferred from electronic annotation // inferred from electronic annotation // inferred from electronic annotation	GO:0003713 // GO:0003779 // GO:0003779	transcription coactivator activity // actin binding // actin binding	inferred from electronic annotation // inferred from sequence or structural similarity // inferred from electronic annotation	---	---	---	---	---	17080077	20	1
16714121	5.17	5.67	5.56	10.43	10.83	9.97	5.47	10.41	-4.94	-30.72	7e-05	0.00618363	NR_108038_	C10orf71-AS1	C10orf71 antisense RNA 1	10q11.23	NR 108038	RefSeq	Homo sapiens C10orf71 antisense RNA 1 (C10orf71-AS1), long non-coding RNA.	100	81	17	17	FALSE	Hs.562293	connective tissue| heart| mouth| muscle| prostate| normal| soft tissue/muscle tissue tumor| fetus| adult	chr10	-	50504157	50507063	---	---	---	---	---	---	---	---	---	---	---	---	---	---	---	---	16714121	21	1
16832104	4.41	4.42	5.07	10.14	10.01	8.45	4.63	9.53	-4.9	-29.85	0.00112	0.0214314	NM_018242_	SLC47A1	solute carrier family 47 (multidrug and toxin extrusion), member 1	17p11.2	NM 018242	RefSeq	Homo sapiens solute carrier family 47 (multidrug and toxin extrusion), member 1 (SLC47A1), mRNA.	95	95	18	19	TRUE	Hs.232054	adrenal gland| ascites| brain| eye| kidney| liver| lung| mouth| muscle| ovary| prostate| skin| stomach| testis| thyroid| uterus|adrenal tumor| gastrointestinal tumor| germ cell tumor| head and neck tumor| liver tumor| lung tumor| normal| prostate cancer| retinoblastoma| skin tumor| uterine tumor| fetus| juvenile| adult	chr17	+	19437141	19482347	NM_018242_	Q96FL8	GO:0006855 // GO:0015695 // GO:0055085 // GO:1902600 // GO:0006810 // GO:0015893 // GO:0055085	drug transmembrane transport // organic cation transport // transmembrane transport // hydrogen ion transmembrane transport // transport // drug transport // transmembrane transport	inferred from electronic annotation // inferred from electronic annotation // traceable author statement // inferred from electronic annotation // inferred from electronic annotation // inferred from electronic annotation // inferred from electronic annotation	GO:0005886 // GO:0016021 // GO:0031988 // GO:0005886 // GO:0016020	plasma membrane // integral component of membrane // membrane-bounded vesicle // plasma membrane // membrane	traceable author statement // inferred from electronic annotation // inferred from electronic annotation // inferred from electronic annotation // inferred from electronic annotation	GO:0005451 // GO:0015238 // GO:0015297	monovalent cation:proton antiporter activity // drug transmembrane transporter activity // antiporter activity	inferred from electronic annotation // inferred from electronic annotation // inferred from electronic annotation	---	---	---	---	---	16832104	19	1
17009700	4.95	5.09	4.73	9.76	9.96	9.75	4.92	9.82	-4.9	-29.83	0	0	NM_001281747_	MLIP	muscular LMNA-interacting protein	6p12.1	NM 001281747	RefSeq	Homo sapiens muscular LMNA-interacting protein (MLIP), transcript variant 1, mRNA.	54	54	13	24	TRUE	Hs.591803	brain| connective tissue| heart| larynx| liver| lung| mouth| muscle| nerve| pharynx| skin| thyroid| glioma| head and neck tumor| liver tumor| non-neoplasia| normal| soft tissue/muscle tissue tumor| fetus| juvenile| adult	chr6	+	53794780	54131078	NM_001281747_	Q5VWP3	---	---	---	GO:0005635 // GO:0016605 // GO:0031981 // GO:0005634 // GO:0005635 // GO:0016605 // GO:0031981	nuclear envelope // PML body // nuclear lumen // nucleus // nuclear envelope // PML body // nuclear lumen	inferred from sequence or structural similarity // inferred from sequence or structural similarity // inferred from sequence or structural similarity // inferred from electronic annotation // inferred from electronic annotation // inferred from electronic annotation // inferred from electronic annotation	---	---	---	---	---	---	---	---	17009700	24	1
17069550	5.88	6.02	5.98	11.16	11.13	10.2	5.96	10.83	-4.87	-29.2	0.00011	0.00758716	NM_144650_	ADHFE1	alcohol dehydrogenase, iron containing, 1	8q13.1	NM 144650	RefSeq	Homo sapiens alcohol dehydrogenase, iron containing, 1 (ADHFE1), mRNA.	65	65	13	20	TRUE	Hs.720023	adrenal gland| bladder| blood| bone marrow| brain| connective tissue| embryonic tissue| eye| heart| intestine| kidney| liver| lung| mammary gland| mouth| muscle| ovary| pancreas| parathyroid| placenta| prostate| skin| spleen| stomach| testis| thymus| thyroid| uterus|adrenal tumor| colorectal tumor| gastrointestinal tumor| glioma| head and neck tumor| kidney tumor| liver tumor| non-neoplasia| norm…	chr8	+	67342420	67383853	NM_144650_	Q8IWW8	GO:0006103 // GO:0015993 // GO:0044237 // GO:0044281 // GO:0055114	2-oxoglutarate metabolic process // molecular hydrogen transport // cellular metabolic process // small molecule metabolic process // oxidation-reduction process	traceable author statement // inferred from direct assay // traceable author statement // traceable author statement // inferred from electronic annotation	GO:0005739 // GO:0005759 // GO:0005739	mitochondrion // mitochondrial matrix // mitochondrion	inferred from sequence or structural similarity // traceable author statement // inferred from electronic annotation	GO:0046872 // GO:0047988 // GO:0016491 // GO:0047988	metal ion binding // hydroxyacid-oxoacid transhydrogenase activity // oxidoreductase activity // hydroxyacid-oxoacid transhydrogenase activity	inferred from electronic annotation // inferred from direct assay // inferred from electronic annotation // inferred from electronic annotation	---	---	---	---	---	17069550	20	1
16848318	5.1	4.6	4.88	9.5	9.56	10.12	4.86	9.73	-4.87	-29.15	4e-05	0.00510812	NM_018672_	ABCA5	ATP-binding cassette, sub-family A (ABC1), member 5	17q24.3	NM 018672	RefSeq	Homo sapiens ATP-binding cassette, sub-family A (ABC1), member 5 (ABCA5), transcript variant 1, mRNA.	97	97	34	35	TRUE	Hs.731824	adrenal gland| bladder| bone| brain| connective tissue| embryonic tissue| eye| intestine| kidney| larynx| liver| lung| lymph node| mammary gland| mouth| muscle| nerve| ovary| pancreas| parathyroid| pharynx| pituitary gland| placenta| prostate| skin| stomach| testis| thymus| uterus| vascular|adrenal tumor| breast (mammary gland) tumor| chondrosarcoma| colorectal tumor| gastrointestinal tumor| germ…	chr17	-	67240576	67323323	NM_018672_	Q8WWZ7	GO:0006200 // GO:0010745 // GO:0033344 // GO:0034375 // GO:0043691 // GO:0006810 // GO:0008152 // GO:0010745 // GO:0033344 // GO:0034375	ATP catabolic process // negative regulation of macrophage derived foam cell differentiation // cholesterol efflux // high-density lipoprotein particle remodeling // reverse cholesterol transport // transport // metabolic process // negative regulation of macrophage derived foam cell differentiation // cholesterol efflux // high-density lipoprotein particle remodeling	inferred from electronic annotation // inferred from sequence or structural similarity // inferred from sequence or structural similarity // inferred from sequence or structural similarity // inferred by curator // inferred from electronic annotation // inferred from electronic annotation // inferred from electronic annotation // inferred from electronic annotation // inferred from electronic ann…	GO:0000139 // GO:0005764 // GO:0005765 // GO:0005770 // GO:0016021 // GO:0031902 // GO:0005764 // GO:0005768 // GO:0005770 // GO:0005794 // GO:0016020	Golgi membrane // lysosome // lysosomal membrane // late endosome // integral component of membrane // late endosome membrane // lysosome // endosome // late endosome // Golgi apparatus // membrane	inferred from electronic annotation // inferred from sequence or structural similarity // inferred from electronic annotation // inferred from sequence or structural similarity // inferred from electronic annotation // inferred from electronic annotation // inferred from electronic annotation // inferred from electronic annotation // inferred from electronic annotation // inferred from electronic…	GO:0005524 // GO:0016887 // GO:0000166 // GO:0017111	ATP binding // ATPase activity // nucleotide binding // nucleoside-triphosphatase activity	inferred from electronic annotation // inferred from electronic annotation // inferred from electronic annotation // inferred from electronic annotation	---	---	---	---	---	16848318	35	1
16898903	5.45	5.42	5.15	10.3	10.32	9.81	5.34	10.15	-4.81	-27.97	1e-05	0.00288287	NM_020459_	PAIP2B	poly(A) binding protein interacting protein 2B	2p13.3	NM 020459	RefSeq	Homo sapiens poly(A) binding protein interacting protein 2B (PAIP2B), mRNA.	100	100	20	20	TRUE	Hs.416735	brain| connective tissue| embryonic tissue| eye| heart| intestine| kidney| liver| lung| lymph node| mammary gland| muscle| ovary| pancreas| prostate| skin| testis| thyroid| uterus| germ cell tumor| glioma| head and neck tumor| kidney tumor| leukemia| liver tumor| non-neoplasia| normal| prostate cancer| retinoblastoma| uterine tumor|embryoid body| blastocyst| fetus| infant| adult	chr2	-	71409868	71454233	NM_020459_	Q9ULR5	GO:0045947	negative regulation of translational initiation	inferred from direct assay	GO:0005737	cytoplasm	inferred by curator	GO:0000900 // GO:0005515	translation repressor activity, nucleic acid binding // protein binding	inferred from direct assay // inferred from physical interaction	---	---	---	---	---	16898903	20	1
17125718	5.21	5.14	5.31	9.69	10.26	10.09	5.22	10.01	-4.79	-27.73	1e-05	0.00288287	NM_000216_	KAL1	Kallmann syndrome 1 sequence	Xp22.32	NM 000216	RefSeq	Homo sapiens Kallmann syndrome 1 sequence (KAL1), mRNA.	100	100	22	22	TRUE	Hs.521869	brain| connective tissue| embryonic tissue| eye| heart| intestine| kidney| lung| mammary gland| muscle| ovary| parathyroid| prostate| salivary gland| testis| trachea| umbilical cord| chondrosarcoma| gastrointestinal tumor| germ cell tumor| glioma| kidney tumor| lung tumor| non-neoplasia| normal| ovarian tumor| primitive neuroectodermal tumor of the CNS| prostate cancer| blastocyst| fetus| neonate…	chrU	+	1	306	NM_000216_	P23352	GO:0006928 // GO:0006935 // GO:0007155 // GO:0007411 // GO:0010951 // GO:0006935 // GO:0007155 // GO:0010466	cellular component movement // chemotaxis // cell adhesion // axon guidance // negative regulation of endopeptidase activity // chemotaxis // cell adhesion // negative regulation of peptidase activity	traceable author statement // traceable author statement // inferred from electronic annotation // traceable author statement // inferred from electronic annotation // inferred from electronic annotation // traceable author statement // inferred from electronic annotation	GO:0005578 // GO:0005615 // GO:0005886 // GO:0005576 // GO:0016020	proteinaceous extracellular matrix // extracellular space // plasma membrane // extracellular region // membrane	traceable author statement // traceable author statement // inferred from electronic annotation // inferred from electronic annotation // inferred from electronic annotation	GO:0004867 // GO:0005201 // GO:0005515 // GO:0008201 // GO:0030414	serine-type endopeptidase inhibitor activity // extracellular matrix structural constituent // protein binding // heparin binding // peptidase inhibitor activity	inferred from electronic annotation // traceable author statement // inferred from physical interaction // inferred from electronic annotation // inferred from electronic annotation	---	---	---	---	---	17125718	22	3
16850754	5.53	6.05	6.43	11.01	10.73	10.59	6.01	10.78	-4.77	-27.28	8e-05	0.00667508	NM_001105581_	LRRC30	leucine rich repeat containing 30	18p11.23	NM 001105581	RefSeq	Homo sapiens leucine rich repeat containing 30 (LRRC30), mRNA.	100	100	17	17	TRUE	Hs.647588	normal	chr18	+	7231137	7232042	NM_001105581_	A6NM36	---	---	---	---	---	---	---	---	---	---	---	---	---	---	16850754	17	1
16841340	8.53	8.47	7.75	12.93	12.98	13.05	8.25	12.99	-4.74	-26.71	5e-05	0.00555935	NM_001100112_	MYH2	myosin, heavy chain 2, skeletal muscle, adult	17p13.1	NM 001100112	RefSeq	Homo sapiens myosin, heavy chain 2, skeletal muscle, adult (MYH2), transcript variant 2, mRNA.	83	83	10	12	TRUE	Hs.667534	eye| heart| larynx| liver| lung| mouth| muscle| nerve| pharynx| prostate| salivary gland| thyroid| uterus| head and neck tumor| normal| soft tissue/muscle tissue tumor| fetus| adult	chr17	-	10424465	10453274	NM_001100112_	Q9UKX2	GO:0001778 // GO:0006936 // GO:0006936 // GO:0008152 // GO:0008152 // GO:0014823 // GO:0030049 // GO:0038096 // GO:0045087 // GO:0061024	plasma membrane repair // muscle contraction // muscle contraction // metabolic process // metabolic process // response to activity // muscle filament sliding // Fc-gamma receptor signaling pathway involved in phagocytosis // innate immune response // membrane organization	inferred from electronic annotation // inferred from direct assay // traceable author statement // inferred from electronic annotation // traceable author statement // inferred from electronic annotation // non-traceable author statement // traceable author statement // traceable author statement // traceable author statement	GO:0005794 // GO:0005826 // GO:0005829 // GO:0005859 // GO:0005859 // GO:0030016 // GO:0030017 // GO:0031672 // GO:0032982 // GO:0043234 // GO:0005737 // GO:0016459 // GO:0030016	Golgi apparatus // actomyosin contractile ring // cytosol // muscle myosin complex // muscle myosin complex // myofibril // sarcomere // A band // myosin filament // protein complex // cytoplasm // myosin complex // myofibril	inferred from electronic annotation // inferred from electronic annotation // traceable author statement // non-traceable author statement // traceable author statement // inferred from direct assay // non-traceable author statement // inferred from electronic annotation // inferred from electronic annotation // inferred from direct assay // inferred from electronic annotation // inferred from el…	GO:0000146 // GO:0003779 // GO:0005515 // GO:0005516 // GO:0005524 // GO:0000166 // GO:0003774	microfilament motor activity // actin binding // protein binding // calmodulin binding // ATP binding // nucleotide binding // motor activity	traceable author statement // inferred from electronic annotation // inferred from physical interaction // inferred from electronic annotation // inferred from electronic annotation // inferred from electronic annotation // inferred from electronic annotation	---	---	---	---	---	16841340	12	1
17047795	4.11	4.64	3.74	8.88	8.87	8.93	4.16	8.89	-4.73	-26.56	5e-05	0.00555935	NM_000072_	CD36	CD36 molecule (thrombospondin receptor)	7q11.2	NM 000072	RefSeq	Homo sapiens CD36 molecule (thrombospondin receptor) (CD36), transcript variant 3, mRNA.	45	45	15	33	TRUE	Hs.120949	adipose tissue| adrenal gland| bladder| blood| bone| bone marrow| brain| connective tissue| esophagus| eye| heart| intestine| kidney| larynx| liver| lung| lymph node| mammary gland| mouth| muscle| nerve| pancreas| parathyroid| placenta| prostate| skin| spleen| stomach| testis| thymus| trachea| umbilical cord| uterus| vascular|adrenal tumor| bladder carcinoma| breast (mammary gland) tumor| chondro…	chr7	+	79998891	80308593	NM_000072_	P16671	GO:0000122 // GO:0001954 // GO:0002224 // GO:0002474 // GO:0002479 // GO:0002576 // GO:0002755 // GO:0006629 // GO:0006898 // GO:0006898 // GO:0006898 // GO:0006910 // GO:0007155 // GO:0007166 // GO:0007263 // GO:0007596 // GO:0010744 // GO:0010886 // GO:0015911 // GO:0019915 // GO:0019934 // GO:0030168 // GO:0030194 // GO:0030301 // GO:0032735 // GO:0032755 // GO:0032760 // GO:0034134 // GO:0034…	negative regulation of transcription from RNA polymerase II promoter // positive regulation of cell-matrix adhesion // toll-like receptor signaling pathway // antigen processing and presentation of peptide antigen via MHC class I // antigen processing and presentation of exogenous peptide antigen via MHC class I, TAP-dependent // platelet degranulation // MyD88-dependent toll-like receptor signal…	inferred from electronic annotation // inferred from direct assay // traceable author statement // traceable author statement // traceable author statement // traceable author statement // traceable author statement // non-traceable author statement // inferred from electronic annotation // inferred from mutant phenotype // traceable author statement // inferred from electronic annotation // infe…	GO:0005615 // GO:0005794 // GO:0005886 // GO:0005886 // GO:0005887 // GO:0009897 // GO:0009986 // GO:0009986 // GO:0016020 // GO:0030666 // GO:0031092 // GO:0045121 // GO:0045335 // GO:0005886 // GO:0016020 // GO:0016021 // GO:0005581	extracellular space // Golgi apparatus // plasma membrane // plasma membrane // integral component of plasma membrane // external side of plasma membrane // cell surface // cell surface // membrane // endocytic vesicle membrane // platelet alpha granule membrane // membrane raft // phagocytic vesicle // plasma membrane // membrane // integral component of membrane // collagen trimer	inferred from direct assay // inferred from electronic annotation // inferred from direct assay // traceable author statement // traceable author statement // inferred from electronic annotation // inferred from direct assay // inferred from sequence or structural similarity // traceable author statement // traceable author statement // traceable author statement // inferred from electronic annot…	GO:0005041 // GO:0005041 // GO:0008035 // GO:0008289 // GO:0030169 // GO:0050431 // GO:0070053 // GO:0070892 // GO:0071813 // GO:0005041 // GO:0030169	low-density lipoprotein receptor activity // low-density lipoprotein receptor activity // high-density lipoprotein particle binding // lipid binding // low-density lipoprotein particle binding // transforming growth factor beta binding // thrombospondin receptor activity // lipoteichoic acid receptor activity // lipoprotein particle binding // low-density lipoprotein receptor activity // low-dens…	inferred from mutant phenotype // traceable author statement // inferred from electronic annotation // inferred from direct assay // inferred from direct assay // inferred from sequence or structural similarity // inferred from sequence or structural similarity // inferred from electronic annotation // inferred from direct assay // inferred from electronic annotation // inferred from electronic a…	---	---	---	---	---	17047795	33	1
16744043	9	9.62	8.38	13.74	13.74	13.71	9	13.73	-4.73	-26.5	0.00019	0.00943027	NM_003063_	SLN	sarcolipin	11q22.3	NM 003063	RefSeq	Homo sapiens sarcolipin (SLN), mRNA.	100	83	19	19	FALSE	Hs.334629	brain| connective tissue| embryonic tissue| eye| heart| intestine| liver| mammary gland| mouth| muscle| nerve| pancreas| placenta| prostate| thyroid| uterus| breast (mammary gland) tumor| glioma| head and neck tumor| normal| soft tissue/muscle tissue tumor| fetus| adult	chr11	-	107578101	107590419	NM_003063_	O00631	GO:0006816 // GO:0043086 // GO:0043242 // GO:0051924 // GO:0070296 // GO:0090281 // GO:1901020 // GO:1901077 // GO:1901877 // GO:1901881 // GO:1901894	calcium ion transport // negative regulation of catalytic activity // negative regulation of protein complex disassembly // regulation of calcium ion transport // sarcoplasmic reticulum calcium ion transport // negative regulation of calcium ion import // negative regulation of calcium ion transmembrane transporter activity // regulation of relaxation of muscle // negative regulation of calcium i…	non-traceable author statement // inferred from sequence or structural similarity // inferred from sequence or structural similarity // inferred from sequence or structural similarity // inferred from sequence or structural similarity // inferred from sequence or structural similarity // inferred from sequence or structural similarity // inferred from sequence or structural similarity // inferred…	GO:0016021 // GO:0016529 // GO:0033017 // GO:0005783 // GO:0005789 // GO:0016020 // GO:0016021 // GO:0016529	integral component of membrane // sarcoplasmic reticulum // sarcoplasmic reticulum membrane // endoplasmic reticulum // endoplasmic reticulum membrane // membrane // integral component of membrane // sarcoplasmic reticulum	non-traceable author statement // inferred from direct assay // inferred from electronic annotation // inferred from electronic annotation // inferred from electronic annotation // inferred from electronic annotation // inferred from electronic annotation // inferred from electronic annotation	GO:0004857 // GO:0051117 // GO:0030234	enzyme inhibitor activity // ATPase binding // enzyme regulator activity	inferred from sequence or structural similarity // inferred from sequence or structural similarity // inferred from electronic annotation	---	---	---	---	---	16744043	23	1
17013851	3.57	3.87	4.18	8.35	8.47	8.98	3.88	8.6	-4.72	-26.43	6e-05	0.00595596	NM_025107_	MYCT1	myc target 1	6q25.2	NM 025107	RefSeq	Homo sapiens myc target 1 (MYCT1), mRNA.	100	100	24	24	TRUE	Hs.18160	adipose tissue| adrenal gland| blood| brain| connective tissue| embryonic tissue| heart| intestine| kidney| liver| lung| mammary gland| mouth| muscle| pancreas| placenta| spleen| stomach| testis| thymus| thyroid| umbilical cord| uterus| vascular| breast (mammary gland) tumor| gastrointestinal tumor| head and neck tumor| liver tumor| non-neoplasia| normal| pancreatic tumor| soft tissue/muscle tiss…	chr6	+	153019030	153045717	NM_025107_	Q8N699	---	---	---	GO:0005634	nucleus	inferred from electronic annotation	---	---	---	---	---	---	---	---	17013851	24	1
16754134	6.01	5.02	4.82	10.38	10.43	9.1	5.28	9.97	-4.69	-25.74	0.00121	0.0223196	NM_001277226_	LGR5	leucine-rich repeat containing G protein-coupled receptor 5	12q22-q23	NM 001277226	RefSeq	Homo sapiens leucine-rich repeat containing G protein-coupled receptor 5 (LGR5), transcript variant 2, mRNA.	100	83	19	19	FALSE	Hs.658889	adrenal gland| bladder| bone| brain| connective tissue| ear| intestine| liver| lymph node| muscle| ovary| placenta| prostate| skin| stomach| trachea| uterus| vascular|adrenal tumor| chondrosarcoma| colorectal tumor| gastrointestinal tumor| leukemia| non-neoplasia| normal| ovarian tumor| primitive neuroectodermal tumor of the CNS| prostate cancer| soft tissue/muscle tissue tumor| uterine tumor| fe…	chr12	+	71833550	71980090	NM_001277226_	O75473	GO:0007186 // GO:0048839 // GO:0090263 // GO:0007165 // GO:0007186 // GO:0090263	G-protein coupled receptor signaling pathway // inner ear development // positive regulation of canonical Wnt signaling pathway // signal transduction // G-protein coupled receptor signaling pathway // positive regulation of canonical Wnt signaling pathway	inferred from electronic annotation // inferred from electronic annotation // inferred from direct assay // inferred from electronic annotation // traceable author statement // inferred from electronic annotation	GO:0005887 // GO:0032588 // GO:0005794 // GO:0005886 // GO:0005887 // GO:0016020 // GO:0016021	integral component of plasma membrane // trans-Golgi network membrane // Golgi apparatus // plasma membrane // integral component of plasma membrane // membrane // integral component of membrane	inferred from direct assay // inferred from direct assay // inferred from electronic annotation // inferred from electronic annotation // traceable author statement // inferred from electronic annotation // inferred from electronic annotation	GO:0004888 // GO:0004930 // GO:0005515 // GO:0004871 // GO:0004888 // GO:0004930 // GO:0004930 // GO:0016500	transmembrane signaling receptor activity // G-protein coupled receptor activity // protein binding // signal transducer activity // transmembrane signaling receptor activity // G-protein coupled receptor activity // G-protein coupled receptor activity // protein-hormone receptor activity	inferred from direct assay // inferred from direct assay // inferred from physical interaction // inferred from electronic annotation // inferred from electronic annotation // traceable author statement // inferred from electronic annotation // inferred from electronic annotation	---	---	---	---	---	16754134	23	1
16945174	3.85	4.17	3.79	8.53	8.84	8.46	3.94	8.61	-4.68	-25.57	1e-05	0.00288287	NM_207335_	KBTBD12	kelch repeat and BTB (POZ) domain containing 12	3q21.3	NM 207335	RefSeq	Homo sapiens kelch repeat and BTB (POZ) domain containing 12 (KBTBD12), mRNA.	75	75	24	32	TRUE	Hs.132087	brain| kidney| muscle| prostate| testis| uterus| normal| fetus| adult	chr3	+	127634075	127706514	NM_207335_	Q3ZCT8	---	---	---	---	---	---	---	---	---	---	---	---	---	---	16945174	32	1
16975506	4.79	4.62	4.79	9.2	9.16	9.83	4.73	9.4	-4.67	-25.42	3e-05	0.0046591	NM_001105529_	ATP8A1	ATPase, aminophospholipid transporter (APLT), class I, type 8A, member 1	4p13	NM 001105529	RefSeq	Homo sapiens ATPase, aminophospholipid transporter (APLT), class I, type 8A, member 1 (ATP8A1), transcript variant 2, mRNA.	85	85	28	33	TRUE	Hs.435052	adipose tissue| adrenal gland| blood| bone| brain| connective tissue| ear| embryonic tissue| esophagus| eye| intestine| kidney| liver| lung| lymph| lymph node| mouth| muscle| nerve| ovary| pancreas| parathyroid| pharynx| pituitary gland| placenta| prostate| skin| spleen| stomach| testis| thymus| uterus| vascular| colorectal tumor| gastrointestinal tumor| head and neck tumor| kidney tumor| leukemi…	chr4	-	42410390	42659122	NM_001105529_	Q9Y2Q0	GO:0006812 // GO:0008152 // GO:0034220 // GO:0045332 // GO:0055085 // GO:0006810 // GO:0006869 // GO:0015914 // GO:0045332	cation transport // metabolic process // ion transmembrane transport // phospholipid translocation // transmembrane transport // transport // lipid transport // phospholipid transport // phospholipid translocation	inferred from electronic annotation // inferred from electronic annotation // traceable author statement // non-traceable author statement // traceable author statement // inferred from electronic annotation // inferred from electronic annotation // inferred from electronic annotation // inferred from electronic annotation	GO:0005783 // GO:0005794 // GO:0005886 // GO:0005886 // GO:0016021 // GO:0042584 // GO:0005783 // GO:0005794 // GO:0005886 // GO:0016020 // GO:0016020 // GO:0031410	endoplasmic reticulum // Golgi apparatus // plasma membrane // plasma membrane // integral component of membrane // chromaffin granule membrane // endoplasmic reticulum // Golgi apparatus // plasma membrane // membrane // membrane // cytoplasmic vesicle	inferred from direct assay // inferred from direct assay // inferred from direct assay // traceable author statement // inferred from electronic annotation // inferred from electronic annotation // inferred from electronic annotation // inferred from electronic annotation // inferred from electronic annotation // inferred from direct assay // inferred from electronic annotation // inferred from e…	GO:0000287 // GO:0004012 // GO:0005515 // GO:0005524 // GO:0019829 // GO:0000166 // GO:0016787 // GO:0019829 // GO:0046872	magnesium ion binding // phospholipid-translocating ATPase activity // protein binding // ATP binding // cation-transporting ATPase activity // nucleotide binding // hydrolase activity // cation-transporting ATPase activity // metal ion binding	inferred from electronic annotation // inferred from electronic annotation // inferred from physical interaction // inferred from electronic annotation // non-traceable author statement // inferred from electronic annotation // inferred from electronic annotation // inferred from electronic annotation // inferred from electronic annotation	GenMAPP	Peptide GPCRs	---	---	---	16975506	33	1
16934385	3.88	5.03	4.43	9.65	9.55	8.09	4.45	9.1	-4.65	-25.04	0.00153	0.0250972	NM_005368_	MB	myoglobin	22q13.1	NM 005368	RefSeq	Homo sapiens myoglobin (MB), transcript variant 1, mRNA.	40	40	8	20	TRUE	Hs.517586	adrenal gland| ascites| esophagus| eye| heart| larynx| liver| lung| mammary gland| mouth| muscle| nerve| pharynx| placenta| prostate| testis| thymus| thyroid| uterus| vascular|adrenal tumor| esophageal tumor| gastrointestinal tumor| head and neck tumor| liver tumor| lung tumor| normal| prostate cancer| soft tissue/muscle tissue tumor| uterine tumor| fetus| adult	chr22	-	36002811	36033998	NM_005368_	P02144	GO:0001666 // GO:0007507 // GO:0009725 // GO:0015671 // GO:0031444 // GO:0042542 // GO:0043353 // GO:0050873 // GO:0006810	response to hypoxia // heart development // response to hormone // oxygen transport // slow-twitch skeletal muscle fiber contraction // response to hydrogen peroxide // enucleate erythrocyte differentiation // brown fat cell differentiation // transport	inferred from electronic annotation // inferred from electronic annotation // inferred from electronic annotation // inferred from electronic annotation // inferred from electronic annotation // inferred from electronic annotation // inferred from electronic annotation // inferred from electronic annotation // inferred from electronic annotation	---	---	---	GO:0005344 // GO:0005506 // GO:0019825 // GO:0020037 // GO:0046872	oxygen transporter activity // iron ion binding // oxygen binding // heme binding // metal ion binding	inferred from electronic annotation // inferred from electronic annotation // inferred from electronic annotation // inferred from electronic annotation // inferred from electronic annotation	---	---	---	---	---	16934385	20	1
16751190	5.15	6	4.79	10.64	10.62	8.61	5.31	9.96	-4.64	-25	0.00368	0.0393099	NM_014033_	METTL7A	methyltransferase like 7A	12q13.12	NM 014033	RefSeq	Homo sapiens methyltransferase like 7A (METTL7A), mRNA.	100	90	19	19	FALSE	Hs.744021	adipose tissue| adrenal gland| bladder| blood| brain| connective tissue| eye| heart| intestine| kidney| larynx| liver| lung| lymph| lymph node| mammary gland| mouth| pancreas| parathyroid| pharynx| pituitary gland| placenta| prostate| salivary gland| spleen| stomach| testis| thymus| thyroid| trachea| uterus| vascular| breast (mammary gland) tumor| chondrosarcoma| colorectal tumor| gastrointestina…	chr12	+	51317255	51326300	NM_014033_	Q9H8H3	GO:0032259 // GO:0008152	methylation // metabolic process	inferred from electronic annotation // inferred from electronic annotation	GO:0005783 // GO:0005811 // GO:0016020 // GO:0070062	endoplasmic reticulum // lipid particle // membrane // extracellular vesicular exosome	inferred from electronic annotation // inferred from electronic annotation // inferred from electronic annotation // inferred from direct assay	GO:0008168 // GO:0016740	methyltransferase activity // transferase activity	inferred from electronic annotation // inferred from electronic annotation	---	---	---	---	---	16751190	21	1
16715494	6.58	7.47	6.08	11.43	11.61	10.99	6.71	11.35	-4.64	-24.88	0.00049	0.0145441	NM_001024593_	MSS51	MSS51 mitochondrial translational activator	10q22.2	NM 001024593	RefSeq	Homo sapiens MSS51 mitochondrial translational activator (MSS51), mRNA.	100	100	24	24	FALSE	Hs.631823	brain| embryonic tissue| heart| liver| lung| lymph node| mammary gland| muscle| placenta| skin| breast (mammary gland) tumor| non-neoplasia| normal| skin tumor|embryoid body| blastocyst| fetus| adult	chr10	-	75183337	75193319	NM_001024593_	Q4VC12	GO:0035176	social behavior	inferred from expression pattern	---	---	---	GO:0046872	metal ion binding	inferred from electronic annotation	---	---	---	---	---	16715494	24	1
16965268	4.9	5.18	4.43	9.85	9.81	8.76	4.84	9.47	-4.63	-24.82	0.00037	0.0126785	NM_001775_	CD38	CD38 molecule	4p15	NM 001775	RefSeq	Homo sapiens CD38 molecule (CD38), mRNA.	74	74	14	19	TRUE	Hs.479214	blood| bone marrow| brain| heart| liver| lymph| lymph node| muscle| pancreas| pharynx| prostate| spleen| testis| thymus| thyroid| tonsil| trachea| germ cell tumor| head and neck tumor| leukemia| liver tumor| lymphoma| normal| pancreatic tumor| primitive neuroectodermal tumor of the CNS| fetus| neonate| infant| juvenile| adult	chr4	+	15779898	15851069	NM_001775_	P28907	GO:0001666 // GO:0007165 // GO:0007204 // GO:0007565 // GO:0008152 // GO:0030307 // GO:0030890 // GO:0032024 // GO:0032355 // GO:0032526 // GO:0032570 // GO:0033194 // GO:0042493 // GO:0043066 // GO:0045779 // GO:0045892 // GO:0045893 // GO:0045907 // GO:0050853 // GO:0060292 // GO:0070555 // GO:0097190 // GO:0009725 // GO:0030890 // GO:0034097	response to hypoxia // signal transduction // positive regulation of cytosolic calcium ion concentration // female pregnancy // metabolic process // positive regulation of cell growth // positive regulation of B cell proliferation // positive regulation of insulin secretion // response to estradiol // response to retinoic acid // response to progesterone // response to hydroperoxide // response t…	inferred from electronic annotation // non-traceable author statement // inferred from electronic annotation // inferred from electronic annotation // inferred from electronic annotation // inferred from electronic annotation // inferred from mutant phenotype // inferred from electronic annotation // inferred from electronic annotation // inferred from electronic annotation // inferred from elect…	GO:0005634 // GO:0005886 // GO:0009986 // GO:0016020 // GO:0016021 // GO:0005886 // GO:0016020 // GO:0043231	nucleus // plasma membrane // cell surface // membrane // integral component of membrane // plasma membrane // membrane // intracellular membrane-bounded organelle	inferred from electronic annotation // inferred from electronic annotation // inferred from electronic annotation // traceable author statement // inferred from electronic annotation // traceable author statement // inferred from electronic annotation // inferred from electronic annotation	GO:0003953 // GO:0016740 // GO:0016849 // GO:0050135 // GO:0016787 // GO:0016798	NAD+ nucleosidase activity // transferase activity // phosphorus-oxygen lyase activity // NAD(P)+ nucleosidase activity // hydrolase activity // hydrolase activity, acting on glycosyl bonds	inferred from electronic annotation // inferred from electronic annotation // inferred from electronic annotation // inferred from electronic annotation // inferred from electronic annotation // inferred from electronic annotation	HumanCyc // MetaCyc	PYRIDNUCSAL-PWY // PYRIDNUCSAL-PWY	---	---	---	16965268	19	1
17087517	4.87	5.06	4.71	8.99	9.14	10.38	4.88	9.5	-4.62	-24.65	0.00052	0.0149106	NM_173200_	NR4A3	nuclear receptor subfamily 4, group A, member 3	9q22	NM 173200	RefSeq	Homo sapiens nuclear receptor subfamily 4, group A, member 3 (NR4A3), transcript variant 3, mRNA.	79	79	15	19	TRUE	Hs.279522	adipose tissue| adrenal gland| blood| brain| cervix| connective tissue| ear| eye| heart| liver| lung| lymph node| mouth| muscle| nerve| ovary| prostate| skin| stomach| testis| thyroid| uterus|adrenal tumor| cervical tumor| chondrosarcoma| gastrointestinal tumor| head and neck tumor| leukemia| non-neoplasia| normal| skin tumor| uterine tumor| fetus| juvenile| adult	chr9	+	102584137	102629173	NM_173200_	Q92570	GO:0001707 // GO:0006367 // GO:0007411 // GO:0010467 // GO:0021766 // GO:0030522 // GO:0030522 // GO:0030534 // GO:0031100 // GO:0042542 // GO:0043401 // GO:0043434 // GO:0043524 // GO:0045787 // GO:0045944 // GO:0048752 // GO:0050885 // GO:0060005 // GO:2000108 // GO:0006351 // GO:0006355 // GO:0008150 // GO:0042472 // GO:0043066	mesoderm formation // transcription initiation from RNA polymerase II promoter // axon guidance // gene expression // hippocampus development // intracellular receptor signaling pathway // intracellular receptor signaling pathway // adult behavior // organ regeneration // response to hydrogen peroxide // steroid hormone mediated signaling pathway // response to peptide hormone // negative regulat…	inferred from electronic annotation // traceable author statement // inferred from electronic annotation // traceable author statement // inferred from electronic annotation // inferred from electronic annotation // traceable author statement // inferred from electronic annotation // inferred from electronic annotation // inferred from electronic annotation // inferred from electronic annotation …	GO:0005634 // GO:0005654 // GO:0005667 // GO:0005634	nucleus // nucleoplasm // transcription factor complex // nucleus	non-traceable author statement // traceable author statement // inferred from electronic annotation // inferred from electronic annotation	GO:0001077 // GO:0003677 // GO:0003707 // GO:0004887 // GO:0008270 // GO:0043565 // GO:0003677 // GO:0003700 // GO:0003707 // GO:0004879 // GO:0046872	RNA polymerase II core promoter proximal region sequence-specific DNA binding transcription factor activity involved in positive regulation of transcription // DNA binding // steroid hormone receptor activity // thyroid hormone receptor activity // zinc ion binding // sequence-specific DNA binding // DNA binding // sequence-specific DNA binding transcription factor activity // steroid hormone rec…	inferred from electronic annotation // non-traceable author statement // inferred from electronic annotation // traceable author statement // inferred from electronic annotation // inferred from electronic annotation // inferred from electronic annotation // inferred from electronic annotation // traceable author statement // inferred from electronic annotation // inferred from electronic annotat…	GenMAPP	Hypertrophy model	---	---	---	17087517	19	1
16848219	3.2	2.78	3.02	6.54	7.43	8.88	3	7.62	-4.62	-24.56	0.00264	0.0330646	NM_080284_	ABCA6	ATP-binding cassette, sub-family A (ABC1), member 6	17q24.3	NM 080284	RefSeq	Homo sapiens ATP-binding cassette, sub-family A (ABC1), member 6 (ABCA6), mRNA.	96	96	27	28	TRUE	Hs.709514	blood| bone marrow| brain| connective tissue| eye| intestine| kidney| liver| lung| lymph node| mammary gland| muscle| nerve| ovary| pancreas| placenta| spleen| stomach| testis| thymus| thyroid| trachea| uterus| vascular| bladder carcinoma| breast (mammary gland) tumor| chondrosarcoma| gastrointestinal tumor| germ cell tumor| head and neck tumor| leukemia| liver tumor| lung tumor| lymphoma| non-ne…	chr17	-	67074847	67138015	NM_080284_	Q8N139	GO:0006200 // GO:0006810 // GO:0008152	ATP catabolic process // transport // metabolic process	inferred from electronic annotation // inferred from electronic annotation // inferred from electronic annotation	GO:0016021 // GO:0016020	integral component of membrane // membrane	inferred from electronic annotation // inferred from electronic annotation	GO:0005524 // GO:0016887 // GO:0000166 // GO:0017111	ATP binding // ATPase activity // nucleotide binding // nucleoside-triphosphatase activity	inferred from electronic annotation // inferred from electronic annotation // inferred from electronic annotation // inferred from electronic annotation	---	---	---	---	---	16848219	28	1
16853527	7.45	8.81	6.71	12.16	12.25	12.25	7.66	12.22	-4.57	-23.7	0.00176	0.0267298	NM_003803_	MYOM1	myomesin 1	18p11.31	NM 003803	RefSeq	Homo sapiens myomesin 1 (MYOM1), transcript variant 1, mRNA.	100	100	34	34	TRUE	Hs.464469	blood| bone| brain| eye| heart| kidney| larynx| liver| muscle| pancreas| placenta| prostate| spleen| stomach| testis| thyroid| uterus| gastrointestinal tumor| germ cell tumor| head and neck tumor| leukemia| liver tumor| normal| pancreatic tumor| fetus| adult	chr18	-	3066805	3220106	NM_003803_	P52179	GO:0006936 // GO:0006941	muscle contraction // striated muscle contraction	inferred from electronic annotation // traceable author statement	GO:0005863 // GO:0031430 // GO:0005737 // GO:0030017 // GO:0031430 // GO:0032982 // GO:0030016	striated muscle myosin thick filament // M band // cytoplasm // sarcomere // M band // myosin filament // myofibril	traceable author statement // inferred from sequence or structural similarity // inferred from electronic annotation // inferred from electronic annotation // inferred from electronic annotation // inferred from electronic annotation // traceable author statement	GO:0005515 // GO:0008307 // GO:0042802 // GO:0042803 // GO:0042803	protein binding // structural constituent of muscle // identical protein binding // protein homodimerization activity // protein homodimerization activity	inferred from physical interaction // traceable author statement // inferred from physical interaction // inferred from sequence or structural similarity // inferred from electronic annotation	GenMAPP	Striated muscle contraction	---	---	---	16853527	34	1
17073146	7.22	7.63	7.46	12.08	12.3	11.57	7.44	11.99	-4.55	-23.42	5e-05	0.00555935	NM_007079_	PTP4A3	protein tyrosine phosphatase type IVA, member 3	8q24.3	NM 007079	RefSeq	Homo sapiens protein tyrosine phosphatase type IVA, member 3 (PTP4A3), transcript variant 2, mRNA.	94	94	16	17	TRUE	Hs.744870	bone| brain| cervix| connective tissue| embryonic tissue| eye| heart| intestine| kidney| liver| lung| lymph node| mammary gland| muscle| nerve| ovary| pancreas| parathyroid| placenta| prostate| skin| stomach| testis| thymus| uterus| cervical tumor| chondrosarcoma| gastrointestinal tumor| germ cell tumor| glioma| leukemia| liver tumor| non-neoplasia| normal| ovarian tumor| pancreatic tumor| primit…	chr8	+	142402093	142441620	NM_007079_	O75365	GO:0035335 // GO:0035335 // GO:0006470 // GO:0016311	peptidyl-tyrosine dephosphorylation // peptidyl-tyrosine dephosphorylation // protein dephosphorylation // dephosphorylation	inferred from electronic annotation // traceable author statement // inferred from electronic annotation // inferred from electronic annotation	GO:0005769 // GO:0005886 // GO:0005768 // GO:0016020	early endosome // plasma membrane // endosome // membrane	inferred from electronic annotation // inferred from electronic annotation // inferred from electronic annotation // inferred from electronic annotation	GO:0004727 // GO:0004721 // GO:0004725 // GO:0016787 // GO:0016791	prenylated protein tyrosine phosphatase activity // phosphoprotein phosphatase activity // protein tyrosine phosphatase activity // hydrolase activity // phosphatase activity	traceable author statement // inferred from electronic annotation // inferred from electronic annotation // inferred from electronic annotation // inferred from electronic annotation	---	---	---	---	---	17073146	17	1
16854414	3.74	4.31	4.64	8.3	8.71	9.2	4.23	8.74	-4.51	-22.73	0.00026	0.0107631	NM_001650_	AQP4	aquaporin 4	18q11.2-q12.1	NM 001650	RefSeq	Homo sapiens aquaporin 4 (AQP4), transcript variant a, mRNA.	90	90	19	21	TRUE	Hs.315369	brain| connective tissue| embryonic tissue| eye| intestine| kidney| larynx| lung| muscle| nerve| pituitary gland| prostate| thyroid| vascular| chondrosarcoma| colorectal tumor| germ cell tumor| glioma| head and neck tumor| kidney tumor| lung tumor| non-neoplasia| normal|embryoid body| fetus| infant| adult	chr18	-	24432002	24445749	NM_001650_	P55087	GO:0006810 // GO:0006833 // GO:0007399 // GO:0007565 // GO:0007588 // GO:0007605 // GO:0009314 // GO:0015670 // GO:0042538 // GO:0050891 // GO:0051260 // GO:0051384 // GO:0055085 // GO:0070295 // GO:0071346 // GO:0071392 // GO:0006810 // GO:0006833 // GO:0030104 // GO:0055085	transport // water transport // nervous system development // female pregnancy // excretion // sensory perception of sound // response to radiation // carbon dioxide transport // hyperosmotic salinity response // multicellular organismal water homeostasis // protein homooligomerization // response to glucocorticoid // transmembrane transport // renal water absorption // cellular response to inter…	traceable author statement // traceable author statement // traceable author statement // inferred from electronic annotation // traceable author statement // inferred from electronic annotation // inferred from electronic annotation // inferred from electronic annotation // inferred from electronic annotation // inferred from expression pattern // inferred from electronic annotation // inferred …	GO:0005737 // GO:0005886 // GO:0005886 // GO:0005887 // GO:0005911 // GO:0009897 // GO:0016323 // GO:0030315 // GO:0043234 // GO:0005737 // GO:0005886 // GO:0005887 // GO:0016020 // GO:0016021 // GO:0042383	cytoplasm // plasma membrane // plasma membrane // integral component of plasma membrane // cell-cell junction // external side of plasma membrane // basolateral plasma membrane // T-tubule // protein complex // cytoplasm // plasma membrane // integral component of plasma membrane // membrane // integral component of membrane // sarcolemma	inferred from direct assay // inferred from direct assay // traceable author statement // inferred from electronic annotation // inferred from electronic annotation // inferred from direct assay // inferred from electronic annotation // inferred from electronic annotation // inferred from electronic annotation // inferred from electronic annotation // inferred from electronic annotation // tracea…	GO:0005372 // GO:0015250 // GO:0015288 // GO:0005215 // GO:0015250 // GO:0015250	water transmembrane transporter activity // water channel activity // porin activity // transporter activity // water channel activity // water channel activity	traceable author statement // not recorded // inferred from electronic annotation // inferred from electronic annotation // --- // inferred from electronic annotation	---	---	---	---	---	16854414	21	1
17021596	6.48	6.79	6.03	11	11.32	10.44	6.43	10.92	-4.49	-22.44	0.00019	0.00943027	NM_021244_	RRAGD	Ras-related GTP binding D	6q15-q16	NM 021244	RefSeq	Homo sapiens Ras-related GTP binding D (RRAGD), mRNA.	88	88	15	17	TRUE	Hs.31712	ascites| blood| bone| bone marrow| brain| connective tissue| ear| embryonic tissue| eye| heart| intestine| kidney| liver| lung| lymph node| mammary gland| mouth| muscle| nerve| pancreas| parathyroid| pituitary gland| placenta| prostate| skin| testis| thymus| thyroid| uterus| breast (mammary gland) tumor| chondrosarcoma| gastrointestinal tumor| germ cell tumor| glioma| head and neck tumor| kidney …	chr6	-	90074335	90121995	NM_021244_	Q9NQL2	GO:0032008 // GO:0034613 // GO:0071230	positive regulation of TOR signaling // cellular protein localization // cellular response to amino acid stimulus	non-traceable author statement // inferred from sequence or structural similarity // inferred from sequence or structural similarity	GO:0005634 // GO:0005737 // GO:0005764 // GO:0005634 // GO:0005737 // GO:0005764	nucleus // cytoplasm // lysosome // nucleus // cytoplasm // lysosome	inferred from direct assay // inferred from direct assay // inferred from direct assay // inferred from electronic annotation // inferred from electronic annotation // inferred from electronic annotation	GO:0005515 // GO:0005525 // GO:0046982 // GO:0000166	protein binding // GTP binding // protein heterodimerization activity // nucleotide binding	inferred from physical interaction // inferred from electronic annotation // inferred from physical interaction // inferred from electronic annotation	---	---	---	---	---	17021596	17	1
16698801	5.85	5.83	6.29	10.47	10.16	10.79	5.99	10.47	-4.48	-22.37	4e-05	0.00510812	NM_001025109_	CD34	CD34 molecule	1q32	NM 001025109	RefSeq	Homo sapiens CD34 molecule (CD34), transcript variant 1, mRNA.	100	81	17	17	FALSE	Hs.374990	adipose tissue| adrenal gland| bladder| blood| bone| bone marrow| brain| cervix| connective tissue| ear| esophagus| eye| heart| intestine| kidney| liver| lung| mammary gland| mouth| muscle| ovary| pancreas| placenta| prostate| skin| spleen| stomach| testis| thymus| thyroid| trachea| umbilical cord| uterus| vascular| bladder carcinoma| breast (mammary gland) tumor| chondrosarcoma| colorectal tumor…	chr1	-	208057594	208084747	NM_001025109_	P28906	GO:0001894 // GO:0001935 // GO:0003094 // GO:0003158 // GO:0006536 // GO:0007165 // GO:0008217 // GO:0008283 // GO:0010628 // GO:0010629 // GO:0016337 // GO:0030097 // GO:0030195 // GO:0032720 // GO:0032733 // GO:0035759 // GO:0038001 // GO:0042482 // GO:0045019 // GO:0045766 // GO:0048870 // GO:0050776 // GO:0050900 // GO:0060290 // GO:0061042 // GO:0071425 // GO:0071636 // GO:0071657 // GO:0071…	tissue homeostasis // endothelial cell proliferation // glomerular filtration // endothelium development // glutamate metabolic process // signal transduction // regulation of blood pressure // cell proliferation // positive regulation of gene expression // negative regulation of gene expression // single organismal cell-cell adhesion // hemopoiesis // negative regulation of blood coagulation // …	inferred from direct assay // inferred from direct assay // inferred from expression pattern // inferred from expression pattern // inferred from direct assay // inferred from expression pattern // inferred from direct assay // inferred from sequence or structural similarity // inferred from expression pattern // inferred from mutant phenotype // inferred from direct assay // inferred from mutant…	GO:0005737 // GO:0005764 // GO:0005886 // GO:0005886 // GO:0005887 // GO:0009897 // GO:0009897 // GO:0009925 // GO:0016324 // GO:0036053 // GO:0045171 // GO:0048471 // GO:0005576 // GO:0005737 // GO:0009897 // GO:0009986 // GO:0016020 // GO:0016021 // GO:0071944	cytoplasm // lysosome // plasma membrane // plasma membrane // integral component of plasma membrane // external side of plasma membrane // external side of plasma membrane // basal plasma membrane // apical plasma membrane // glomerular endothelium fenestra // intercellular bridge // perinuclear region of cytoplasm // extracellular region // cytoplasm // external side of plasma membrane // cell …	inferred from direct assay // inferred from sequence or structural similarity // inferred from direct assay // traceable author statement // traceable author statement // inferred by curator // inferred from direct assay // inferred from sequence or structural similarity // inferred from sequence or structural similarity // inferred from sequence or structural similarity // inferred from direct a…	GO:0008134 // GO:0030246 // GO:0043199	transcription factor binding // carbohydrate binding // sulfate binding	inferred from physical interaction // inferred from direct assay // inferred from electronic annotation	---	---	---	---	---	16698801	21	1
16974830	4.32	4.2	4.48	9.35	9.07	8.02	4.33	8.81	-4.48	-22.3	0.00041	0.0133552	NM_013261_	PPARGC1A	peroxisome proliferator-activated receptor gamma, coactivator 1 alpha	4p15.1	NM 013261	RefSeq	Homo sapiens peroxisome proliferator-activated receptor gamma, coactivator 1 alpha (PPARGC1A), mRNA.	50	50	14	28	TRUE	Hs.527078	adrenal gland| brain| cervix| connective tissue| embryonic tissue| eye| heart| intestine| kidney| larynx| liver| lung| muscle| pancreas| parathyroid| pituitary gland| prostate| testis| thymus| thyroid| trachea| uterus|adrenal tumor| cervical tumor| chondrosarcoma| colorectal tumor| head and neck tumor| kidney tumor| liver tumor| non-neoplasia| normal| pancreatic tumor| soft tissue/muscle tissue t…	chr4	-	23756664	23905712	NM_013261_	Q9UBK2	GO:0001659 // GO:0001678 // GO:0006012 // GO:0006094 // GO:0006355 // GO:0006367 // GO:0006397 // GO:0006461 // GO:0007005 // GO:0007586 // GO:0008209 // GO:0008380 // GO:0009409 // GO:0010822 // GO:0010941 // GO:0014850 // GO:0019395 // GO:0022904 // GO:0030521 // GO:0032922 // GO:0034599 // GO:0035066 // GO:0036273 // GO:0042594 // GO:0042752 // GO:0043201 // GO:0043524 // GO:0045333 // GO:0045…	temperature homeostasis // cellular glucose homeostasis // galactose metabolic process // gluconeogenesis // regulation of transcription, DNA-templated // transcription initiation from RNA polymerase II promoter // mRNA processing // protein complex assembly // mitochondrion organization // digestion // androgen metabolic process // RNA splicing // response to cold // positive regulation of mitoc…	traceable author statement // non-traceable author statement // inferred from electronic annotation // non-traceable author statement // inferred from direct assay // traceable author statement // traceable author statement // traceable author statement // non-traceable author statement // traceable author statement // inferred from electronic annotation // traceable author statement // inferred …	GO:0005634 // GO:0005634 // GO:0005634 // GO:0005654 // GO:0005665 // GO:0005829 // GO:0016605 // GO:0005634 // GO:0005737	nucleus // nucleus // nucleus // nucleoplasm // DNA-directed RNA polymerase II, core complex // cytosol // PML body // nucleus // cytoplasm	inferred from direct assay // inferred from sequence or structural similarity // traceable author statement // traceable author statement // traceable author statement // inferred from electronic annotation // inferred from electronic annotation // inferred from electronic annotation // inferred from electronic annotation	GO:0000166 // GO:0001104 // GO:0003677 // GO:0003677 // GO:0003713 // GO:0003723 // GO:0005515 // GO:0008134 // GO:0016922 // GO:0030374 // GO:0031490 // GO:0043565 // GO:0050681 // GO:0003676 // GO:0003677 // GO:0003682 // GO:0003713 // GO:0003723 // GO:0008134 // GO:0031490	nucleotide binding // RNA polymerase II transcription cofactor activity // DNA binding // DNA binding // transcription coactivator activity // RNA binding // protein binding // transcription factor binding // ligand-dependent nuclear receptor binding // ligand-dependent nuclear receptor transcription coactivator activity // chromatin DNA binding // sequence-specific DNA binding // androgen recept…	inferred from electronic annotation // traceable author statement // inferred from sequence or structural similarity // traceable author statement // inferred from direct assay // traceable author statement // inferred from physical interaction // traceable author statement // inferred from physical interaction // inferred from direct assay // inferred from sequence or structural similarity // in…	---	---	---	---	---	16974830	28	1
16696120	5.85	5.47	5.23	9.26	9.42	11.3	5.52	9.99	-4.48	-22.28	0.00276	0.0338887	NM_001937_	DPT	dermatopontin	1q12-q23	NM 001937	RefSeq	Homo sapiens dermatopontin (DPT), mRNA.	100	80	20	20	FALSE	Hs.80552	adipose tissue| bone| brain| cervix| connective tissue| eye| heart| intestine| kidney| liver| lung| mammary gland| mouth| muscle| nerve| ovary| pancreas| pharynx| placenta| prostate| skin| stomach| testis| thymus| thyroid| uterus| breast (mammary gland) tumor| cervical tumor| chondrosarcoma| colorectal tumor| gastrointestinal tumor| germ cell tumor| head and neck tumor| liver tumor| non-neoplasia…	chr1	-	168664695	168698502	NM_001937_	Q07507	GO:0007155 // GO:0008285 // GO:0030199	cell adhesion // negative regulation of cell proliferation // collagen fibril organization	inferred from electronic annotation // inferred from electronic annotation // inferred from electronic annotation	GO:0005578 // GO:0005615 // GO:0031012 // GO:0031012 // GO:0070062 // GO:0005576	proteinaceous extracellular matrix // extracellular space // extracellular matrix // extracellular matrix // extracellular vesicular exosome // extracellular region	inferred from electronic annotation // inferred from direct assay // inferred from direct assay // inferred from sequence or structural similarity // inferred from direct assay // inferred from electronic annotation	---	---	---	---	---	---	---	---	16696120	25	1
16952912	6.14	6.86	6.24	10.8	10.84	10.99	6.41	10.88	-4.47	-22.1	4e-05	0.00510812	NM_024512_	LRRC2	leucine rich repeat containing 2	3p21.31	NM 024512	RefSeq	Homo sapiens leucine rich repeat containing 2 (LRRC2), mRNA.	82	82	23	28	TRUE	Hs.657345	blood| brain| connective tissue| ear| embryonic tissue| heart| intestine| liver| mouth| muscle| ovary| pancreas| spleen| thymus| thyroid| chondrosarcoma| head and neck tumor| liver tumor| non-neoplasia| normal| soft tissue/muscle tissue tumor| blastocyst| fetus| adult	chr3	-	46556876	46621589	NM_024512_	Q9BYS8	---	---	---	---	---	---	---	---	---	---	---	---	---	---	16952912	28	1
16864525	8.24	9.52	8.07	13.12	13.12	12.92	8.61	13.05	-4.44	-21.76	0.00065	0.0167077	NM_004533_	MYBPC2	myosin binding protein C, fast type	19q13.33	NM 004533	RefSeq	Homo sapiens myosin binding protein C, fast type (MYBPC2), mRNA.	100	100	21	21	TRUE	Hs.85937	connective tissue| embryonic tissue| heart| liver| lung| mammary gland| muscle| parathyroid| prostate| stomach| thyroid| breast (mammary gland) tumor| gastrointestinal tumor| lung tumor| normal| soft tissue/muscle tissue tumor| blastocyst| fetus| adult	chr19	+	50936160	50969583	NM_004533_	Q14324	GO:0007155 // GO:0030049 // GO:0006936	cell adhesion // muscle filament sliding // muscle contraction	inferred from electronic annotation // traceable author statement // inferred from electronic annotation	GO:0005829 // GO:0032982	cytosol // myosin filament	traceable author statement // inferred from electronic annotation	GO:0003779 // GO:0005515 // GO:0008307	actin binding // protein binding // structural constituent of muscle	inferred from electronic annotation // inferred from physical interaction // traceable author statement	GenMAPP	Striated muscle contraction	---	---	---	16864525	21	1
17066065	6.16	6.5	5.81	10.71	10.83	10.23	6.15	10.59	-4.44	-21.71	8e-05	0.00667508	NM_001008539_	SLC7A2	solute carrier family 7 (cationic amino acid transporter, y+ system), member 2	8p22	NM 001008539	RefSeq	Homo sapiens solute carrier family 7 (cationic amino acid transporter, y+ system), member 2 (SLC7A2), transcript variant 2, mRNA.	78	78	18	23	TRUE	Hs.448520	bladder| brain| cervix| connective tissue| embryonic tissue| eye| heart| intestine| kidney| larynx| liver| lung| mammary gland| muscle| ovary| pancreas| parathyroid| pharynx| placenta| prostate| skin| spleen| stomach| testis| thyroid| trachea| uterus| vascular| cervical tumor| chondrosarcoma| colorectal tumor| gastrointestinal tumor| germ cell tumor| head and neck tumor| kidney tumor| liver tumor…	chr8	+	17354597	17428082	NM_001008539_	P52569	GO:0002537 // GO:0006520 // GO:0006809 // GO:0006810 // GO:0006811 // GO:0006865 // GO:0015809 // GO:0015819 // GO:0015822 // GO:0042116 // GO:0043030 // GO:0050727 // GO:0055085 // GO:1902475 // GO:0003333 // GO:0006810 // GO:0006865 // GO:0015807	nitric oxide production involved in inflammatory response // cellular amino acid metabolic process // nitric oxide biosynthetic process // transport // ion transport // amino acid transport // arginine transport // lysine transport // ornithine transport // macrophage activation // regulation of macrophage activation // regulation of inflammatory response // transmembrane transport // L-alpha-ami…	inferred from electronic annotation // traceable author statement // inferred from electronic annotation // traceable author statement // traceable author statement // traceable author statement // inferred from electronic annotation // inferred from electronic annotation // inferred from electronic annotation // inferred from electronic annotation // inferred from electronic annotation // inferr…	GO:0005886 // GO:0005887 // GO:0016020 // GO:0016020 // GO:0016021	plasma membrane // integral component of plasma membrane // membrane // membrane // integral component of membrane	traceable author statement // traceable author statement // traceable author statement // inferred from electronic annotation // inferred from electronic annotation	GO:0000064 // GO:0005289 // GO:0015174 // GO:0015189 // GO:0015171 // GO:0015179 // GO:0015181	L-ornithine transmembrane transporter activity // high affinity arginine transmembrane transporter activity // basic amino acid transmembrane transporter activity // L-lysine transmembrane transporter activity // amino acid transmembrane transporter activity // L-amino acid transmembrane transporter activity // arginine transmembrane transporter activity	inferred from electronic annotation // inferred from electronic annotation // traceable author statement // inferred from electronic annotation // inferred from electronic annotation // inferred from electronic annotation // inferred from electronic annotation	---	---	---	---	---	17066065	23	1
16900608	7.09	6.36	6.86	11.87	12	9.72	6.77	11.2	-4.42	-21.47	0.00453	0.0439525	NM_144994_	ANKRD23	ankyrin repeat domain 23	2q11.2	NM 144994	RefSeq	Homo sapiens ankyrin repeat domain 23 (ANKRD23), mRNA.	52	52	14	27	TRUE	Hs.643430	adipose tissue| adrenal gland| blood| bone marrow| brain| cervix| eye| heart| intestine| kidney| larynx| liver| lung| lymph node| mammary gland| mouth| muscle| nerve| ovary| pancreas| prostate| skin| testis| thymus| trachea| uterus|adrenal tumor| breast (mammary gland) tumor| colorectal tumor| germ cell tumor| glioma| head and neck tumor| kidney tumor| leukemia| normal| pancreatic tumor| primitiv…	chr2	-	97490263	97509771	NM_144994_	Q86SG2	GO:0006631 // GO:0009612	fatty acid metabolic process // response to mechanical stimulus	inferred from electronic annotation // inferred from electronic annotation	GO:0005634 // GO:0014704 // GO:0031674 // GO:0030016	nucleus // intercalated disc // I band // myofibril	inferred from electronic annotation // inferred from electronic annotation // inferred from electronic annotation // inferred from electronic annotation	GO:0031432	titin binding	inferred from physical interaction	---	---	---	---	---	16900608	27	1
17012304	4.93	5.19	5.29	9.91	10	8.76	5.14	9.56	-4.42	-21.37	0.00044	0.0138273	NM_012259_	HEY2	hes-related family bHLH transcription factor with YRPW motif 2	6q21	NM 012259	RefSeq	Homo sapiens hes-related family bHLH transcription factor with YRPW motif 2 (HEY2), mRNA.	86	86	19	22	TRUE	Hs.144287	adrenal gland| bone| brain| connective tissue| eye| intestine| larynx| liver| lung| muscle| ovary| placenta| stomach| testis| trachea| uterus| vascular| gastrointestinal tumor| germ cell tumor| head and neck tumor| liver tumor| lung tumor| non-neoplasia| normal| ovarian tumor| soft tissue/muscle tissue tumor| fetus| adult	chr6	+	126068810	126082415	NM_012259_	Q9UBP5	GO:0000122 // GO:0000122 // GO:0001570 // GO:0003150 // GO:0003151 // GO:0003171 // GO:0003184 // GO:0003186 // GO:0003195 // GO:0003199 // GO:0003208 // GO:0003214 // GO:0003215 // GO:0003222 // GO:0006366 // GO:0006366 // GO:0007219 // GO:0007219 // GO:0009948 // GO:0010460 // GO:0010621 // GO:0010629 // GO:0010667 // GO:0014031 // GO:0014898 // GO:0035910 // GO:0035912 // GO:0036304 // GO:0045…	negative regulation of transcription from RNA polymerase II promoter // negative regulation of transcription from RNA polymerase II promoter // vasculogenesis // muscular septum morphogenesis // outflow tract morphogenesis // atrioventricular valve development // pulmonary valve morphogenesis // tricuspid valve morphogenesis // tricuspid valve formation // endocardial cushion to mesenchymal trans…	inferred from direct assay // inferred from mutant phenotype // inferred from sequence or structural similarity // inferred from sequence or structural similarity // inferred from sequence or structural similarity // inferred from electronic annotation // inferred from sequence or structural similarity // inferred from sequence or structural similarity // inferred from electronic annotation // in…	GO:0005634 // GO:0005654 // GO:0005737 // GO:0016580 // GO:0017053 // GO:0005634 // GO:0005737	nucleus // nucleoplasm // cytoplasm // Sin3 complex // transcriptional repressor complex // nucleus // cytoplasm	inferred from sequence or structural similarity // traceable author statement // inferred from sequence or structural similarity // inferred from direct assay // inferred from direct assay // inferred from electronic annotation // inferred from electronic annotation	GO:0000983 // GO:0000988 // GO:0001102 // GO:0003700 // GO:0005515 // GO:0008134 // GO:0035939 // GO:0042826 // GO:0043565 // GO:0046983 // GO:0000983 // GO:0000988 // GO:0003677 // GO:0008134 // GO:0035939 // GO:0043565	RNA polymerase II core promoter sequence-specific DNA binding transcription factor activity // protein binding transcription factor activity // RNA polymerase II activating transcription factor binding // sequence-specific DNA binding transcription factor activity // protein binding // transcription factor binding // microsatellite binding // histone deacetylase binding // sequence-specific DNA b…	inferred from sequence or structural similarity // inferred from direct assay // inferred from physical interaction // inferred from direct assay // inferred from physical interaction // non-traceable author statement // inferred from direct assay // inferred from physical interaction // inferred from direct assay // inferred from electronic annotation // inferred from electronic annotation // in…	---	---	---	---	---	17012304	22	1
16728778	5.81	6.14	6.25	10.88	10.79	9.65	6.07	10.44	-4.37	-20.73	0.00047	0.0142581	NM_002564_	P2RY2	purinergic receptor P2Y, G-protein coupled, 2	11q13.5-q14.1	NM 002564	RefSeq	Homo sapiens purinergic receptor P2Y, G-protein coupled, 2 (P2RY2), transcript variant 2, mRNA.	100	58	14	14	FALSE	Hs.339	adrenal gland| blood| bone marrow| brain| eye| heart| intestine| kidney| lung| muscle| ovary| placenta| stomach| uterus|adrenal tumor| colorectal tumor| gastrointestinal tumor| kidney tumor| leukemia| lung tumor| non-neoplasia| normal| ovarian tumor| uterine tumor| adult	chr11	+	72929343	72947397	NM_002564_	P41231	GO:0006873 // GO:0007200 // GO:0035589 // GO:0042312 // GO:0070257 // GO:0007165 // GO:0007186 // GO:0007200	cellular ion homeostasis // phospholipase C-activating G-protein coupled receptor signaling pathway // G-protein coupled purinergic nucleotide receptor signaling pathway // regulation of vasodilation // positive regulation of mucus secretion // signal transduction // G-protein coupled receptor signaling pathway // phospholipase C-activating G-protein coupled receptor signaling pathway	traceable author statement // inferred from electronic annotation // inferred from electronic annotation // inferred from electronic annotation // inferred from electronic annotation // inferred from electronic annotation // inferred from electronic annotation // traceable author statement	GO:0005886 // GO:0005887 // GO:0005886 // GO:0016020 // GO:0016021	plasma membrane // integral component of plasma membrane // plasma membrane // membrane // integral component of membrane	traceable author statement // traceable author statement // inferred from electronic annotation // inferred from electronic annotation // inferred from electronic annotation	GO:0004872 // GO:0045028 // GO:0004871 // GO:0004930	receptor activity // G-protein coupled purinergic nucleotide receptor activity // signal transducer activity // G-protein coupled receptor activity	traceable author statement // inferred from electronic annotation // inferred from electronic annotation // inferred from electronic annotation	GenMAPP // GenMAPP	GPCRDB Class A Rhodopsin-like // Nucleotide GPCRs	---	---	---	16728778	24	1
17087768	4.89	4.23	4.2	8.6	9.02	8.82	4.44	8.81	-4.37	-20.68	7e-05	0.00618363	NM_018376_	NIPSNAP3B	nipsnap homolog 3B (C. elegans)	9q31.1	NM 018376	RefSeq	Homo sapiens nipsnap homolog 3B (C. elegans) (NIPSNAP3B), mRNA.	100	100	8	8	TRUE	Hs.429294	adipose tissue| adrenal gland| bone marrow| brain| embryonic tissue| heart| kidney| liver| mammary gland| muscle| ovary| placenta| stomach| testis| gastrointestinal tumor| germ cell tumor| kidney tumor| leukemia| normal| blastocyst| fetus| infant| adult	chr9	+	107526438	107539738	NM_018376_	Q9BS92	---	---	---	---	---	---	---	---	---	---	---	---	---	---	17087768	8	1
17059567	4.33	4	4.64	7.73	8.1	10.25	4.32	8.69	-4.37	-20.66	0.00562	0.0492392	NM_001205315_	STEAP4	STEAP family member 4	7q21.12	NM 001205315	RefSeq	Homo sapiens STEAP family member 4 (STEAP4), transcript variant 2, mRNA.	81	81	17	21	TRUE	Hs.521008	blood| bone| brain| cervix| connective tissue| eye| intestine| kidney| larynx| liver| lung| mammary gland| parathyroid| pharynx| placenta| prostate| skin| testis| thymus| thyroid| trachea| uterus| cervical tumor| chondrosarcoma| colorectal tumor| germ cell tumor| head and neck tumor| kidney tumor| lymphoma| non-neoplasia| normal| prostate cancer| skin tumor| uterine tumor| fetus| adult	chr7	-	87900207	87936228	NM_001205315_	Q687X5	GO:0006811 // GO:0045444 // GO:0055072 // GO:0055114 // GO:0006810 // GO:0045444	ion transport // fat cell differentiation // iron ion homeostasis // oxidation-reduction process // transport // fat cell differentiation	inferred from electronic annotation // inferred from sequence or structural similarity // inferred from electronic annotation // inferred from electronic annotation // inferred from electronic annotation // inferred from electronic annotation	GO:0000139 // GO:0005886 // GO:0016021 // GO:0005794 // GO:0005886 // GO:0016020	Golgi membrane // plasma membrane // integral component of membrane // Golgi apparatus // plasma membrane // membrane	inferred from electronic annotation // inferred from sequence or structural similarity // inferred from electronic annotation // inferred from electronic annotation // inferred from electronic annotation // inferred from electronic annotation	GO:0016491 // GO:0046872	oxidoreductase activity // metal ion binding	inferred from electronic annotation // inferred from electronic annotation	---	---	---	---	---	17059567	21	1
17076179	6.44	6.96	6.57	11.29	11.19	10.58	6.66	11.02	-4.36	-20.56	9e-05	0.00703403	NM_024025_	DUSP26	dual specificity phosphatase 26 (putative)	8p12	NM 024025	RefSeq	Homo sapiens dual specificity phosphatase 26 (putative) (DUSP26), mRNA.	75	75	18	24	TRUE	Hs.8719	adrenal gland| bone| brain| cervix| eye| heart| intestine| liver| lung| muscle| ovary| pancreas| pituitary gland| placenta| prostate| spleen| testis| thyroid| chondrosarcoma| germ cell tumor| glioma| lung tumor| non-neoplasia| normal| pancreatic tumor| primitive neuroectodermal tumor of the CNS| fetus| infant| juvenile| adult	chr8	-	33448851	33457624	NM_024025_	Q9BV47	GO:0000122 // GO:0006470 // GO:0035335 // GO:0035335 // GO:0044387 // GO:0045785 // GO:0070373 // GO:1902310 // GO:0006470 // GO:0016311	negative regulation of transcription from RNA polymerase II promoter // protein dephosphorylation // peptidyl-tyrosine dephosphorylation // peptidyl-tyrosine dephosphorylation // negative regulation of protein kinase activity by regulation of protein phosphorylation // positive regulation of cell adhesion // negative regulation of ERK1 and ERK2 cascade // positive regulation of peptidyl-serine de…	inferred from direct assay // inferred from direct assay // inferred from electronic annotation // inferred from mutant phenotype // inferred from mutant phenotype // inferred from mutant phenotype // inferred from direct assay // inferred from direct assay // inferred from electronic annotation // inferred from electronic annotation	GO:0005634 // GO:0005737 // GO:0005739 // GO:0005794 // GO:0070062 // GO:0005634 // GO:0005737 // GO:0005794	nucleus // cytoplasm // mitochondrion // Golgi apparatus // extracellular vesicular exosome // nucleus // cytoplasm // Golgi apparatus	inferred from direct assay // inferred from direct assay // inferred from electronic annotation // inferred from direct assay // inferred from direct assay // inferred from electronic annotation // inferred from electronic annotation // inferred from electronic annotation	GO:0001102 // GO:0002039 // GO:0004647 // GO:0004647 // GO:0004721 // GO:0004725 // GO:0005515 // GO:0008138 // GO:0004721 // GO:0004725 // GO:0008138 // GO:0008138 // GO:0016787 // GO:0016791	RNA polymerase II activating transcription factor binding // p53 binding // phosphoserine phosphatase activity // phosphoserine phosphatase activity // phosphoprotein phosphatase activity // protein tyrosine phosphatase activity // protein binding // protein tyrosine/serine/threonine phosphatase activity // phosphoprotein phosphatase activity // protein tyrosine phosphatase activity // protein ty…	inferred from physical interaction // inferred from physical interaction // inferred from direct assay // inferred from mutant phenotype // inferred from direct assay // inferred from mutant phenotype // inferred from physical interaction // not recorded // inferred from electronic annotation // inferred from electronic annotation // --- // inferred from electronic annotation // inferred from ele…	---	---	---	---	---	17076179	24	1
16952594	6.05	6.15	6.27	10.81	10.81	9.91	6.16	10.51	-4.35	-20.38	0.00014	0.00836248	NM_020707_	HHATL	hedgehog acyltransferase-like	3p22.1	NM 020707	RefSeq	Homo sapiens hedgehog acyltransferase-like (HHATL), transcript variant 1, mRNA.	78	78	21	27	TRUE	Hs.476041	brain| eye| heart| lung| mouth| muscle| ovary| parathyroid| pituitary gland| skin| testis| thyroid| glioma| head and neck tumor| non-neoplasia| normal| skin tumor| fetus| adult	chr3	-	42734155	42744319	NM_020707_	Q9HCP6	GO:0060262 // GO:0060262	negative regulation of N-terminal protein palmitoylation // negative regulation of N-terminal protein palmitoylation	inferred from sequence or structural similarity // inferred from electronic annotation	GO:0005783 // GO:0005789 // GO:0016021 // GO:0048471 // GO:0005783 // GO:0016020	endoplasmic reticulum // endoplasmic reticulum membrane // integral component of membrane // perinuclear region of cytoplasm // endoplasmic reticulum // membrane	inferred from sequence or structural similarity // inferred from electronic annotation // inferred from electronic annotation // inferred from direct assay // inferred from electronic annotation // inferred from electronic annotation	---	---	---	---	---	---	---	---	16952594	27	1
16679064	8.08	8.85	7.91	12.69	12.58	12.6	8.28	12.63	-4.35	-20.37	0.00012	0.00787095	NM_001103_	ACTN2	actinin, alpha 2	1q42-q43	NM 001103	RefSeq	Homo sapiens actinin, alpha 2 (ACTN2), transcript variant 1, mRNA.	93	79	14	15	FALSE	Hs.498178	brain| connective tissue| embryonic tissue| eye| heart| intestine| kidney| larynx| liver| lung| mouth| muscle| nerve| pharynx| prostate| testis| thyroid| trachea| vascular| chondrosarcoma| germ cell tumor| glioma| head and neck tumor| kidney tumor| non-neoplasia| normal| primitive neuroectodermal tumor of the CNS| soft tissue/muscle tissue tumor| fetus| juvenile| adult	chr1	+	236849754	236927931	NM_001103_	P35609	GO:0002576 // GO:0007155 // GO:0007268 // GO:0007596 // GO:0030035 // GO:0030049 // GO:0030168 // GO:0042391 // GO:0042981 // GO:0043267 // GO:0043268 // GO:0048041 // GO:0051289 // GO:1901017 // GO:1901018 // GO:2000009 // GO:2000273 // GO:2001141 // GO:0006936	platelet degranulation // cell adhesion // synaptic transmission // blood coagulation // microspike assembly // muscle filament sliding // platelet activation // regulation of membrane potential // regulation of apoptotic process // negative regulation of potassium ion transport // positive regulation of potassium ion transport // focal adhesion assembly // protein homotetramerization // negative…	traceable author statement // traceable author statement // traceable author statement // traceable author statement // inferred from direct assay // traceable author statement // traceable author statement // inferred from mutant phenotype // non-traceable author statement // inferred from mutant phenotype // inferred from direct assay // inferred from mutant phenotype // inferred from direct as…	GO:0005576 // GO:0005829 // GO:0005856 // GO:0005884 // GO:0005925 // GO:0030018 // GO:0030175 // GO:0031093 // GO:0031143 // GO:0043197 // GO:0070062 // GO:0005737 // GO:0030017 // GO:0030018	extracellular region // cytosol // cytoskeleton // actin filament // focal adhesion // Z disc // filopodium // platelet alpha granule lumen // pseudopodium // dendritic spine // extracellular vesicular exosome // cytoplasm // sarcomere // Z disc	traceable author statement // traceable author statement // non-traceable author statement // traceable author statement // inferred from mutant phenotype // inferred from direct assay // inferred from direct assay // traceable author statement // traceable author statement // traceable author statement // inferred from direct assay // inferred from electronic annotation // inferred from electron…	GO:0005178 // GO:0005509 // GO:0005515 // GO:0008092 // GO:0008307 // GO:0030274 // GO:0030375 // GO:0031432 // GO:0042802 // GO:0044325 // GO:0046983 // GO:0051015 // GO:0051373 // GO:0070080 // GO:0003779 // GO:0008092 // GO:0030374 // GO:0046872	integrin binding // calcium ion binding // protein binding // cytoskeletal protein binding // structural constituent of muscle // LIM domain binding // thyroid hormone receptor coactivator activity // titin binding // identical protein binding // ion channel binding // protein dimerization activity // actin filament binding // FATZ binding // titin Z domain binding // actin binding // cytoskeleta…	traceable author statement // inferred from electronic annotation // inferred from physical interaction // inferred from direct assay // traceable author statement // inferred from electronic annotation // inferred from electronic annotation // inferred from physical interaction // inferred from physical interaction // inferred from physical interaction // inferred from direct assay // inferred f…	GenMAPP	Striated muscle contraction	---	---	---	16679064	19	1
16871622	7.91	8.16	7.51	12.22	12.22	12.07	7.86	12.17	-4.31	-19.8	3e-05	0.0046591	NM_001864_	COX7A1	cytochrome c oxidase subunit VIIa polypeptide 1 (muscle)	19q13.1	NM 001864	RefSeq	Homo sapiens cytochrome c oxidase subunit VIIa polypeptide 1 (muscle) (COX7A1), mRNA.	95	95	21	22	TRUE	Hs.421621	bone| brain| embryonic tissue| eye| heart| intestine| kidney| lung| mouth| muscle| pancreas| parathyroid| pituitary gland| prostate| skin| spleen| testis| thyroid| umbilical cord| uterus| vascular| bladder carcinoma| germ cell tumor| glioma| head and neck tumor| kidney tumor| normal| pancreatic tumor| primitive neuroectodermal tumor of the CNS| soft tissue/muscle tissue tumor| uterine tumor| blas…	chr19	-	36641824	36643771	NM_001864_	P24310	GO:0006091 // GO:1902600 // GO:1902600	generation of precursor metabolites and energy // hydrogen ion transmembrane transport // hydrogen ion transmembrane transport	traceable author statement // inferred from electronic annotation // traceable author statement	GO:0005739 // GO:0005746 // GO:0016021 // GO:0005739 // GO:0005743 // GO:0016020	mitochondrion // mitochondrial respiratory chain // integral component of membrane // mitochondrion // mitochondrial inner membrane // membrane	traceable author statement // inferred from electronic annotation // inferred from electronic annotation // inferred from electronic annotation // inferred from electronic annotation // inferred from electronic annotation	GO:0004129 // GO:0004129 // GO:0009055	cytochrome-c oxidase activity // cytochrome-c oxidase activity // electron carrier activity	inferred from electronic annotation // traceable author statement // inferred from electronic annotation	GenMAPP	Electron Transport Chain	---	---	---	16871622	22	1
17106645	5.32	6.94	5.52	10.17	10.19	10.31	5.92	10.22	-4.3	-19.7	0.0011	0.0212258	NM_001142447_	ATP1B4	ATPase, Na+/K+ transporting, beta 4 polypeptide	Xq24	NM 001142447	RefSeq	Homo sapiens ATPase, Na+/K+ transporting, beta 4 polypeptide (ATP1B4), transcript variant 1, mRNA.	100	100	22	22	TRUE	Hs.292599	adipose tissue| eye| heart| mouth| muscle| prostate| normal| soft tissue/muscle tissue tumor| fetus| adult	chrX	+	119495940	119517104	NM_001142447_	Q9UN42	GO:0006351 // GO:0006355 // GO:0006810 // GO:0015672 // GO:0015672 // GO:0006355 // GO:0006810 // GO:0006811 // GO:0006813 // GO:0006814	transcription, DNA-templated // regulation of transcription, DNA-templated // transport // monovalent inorganic cation transport // monovalent inorganic cation transport // regulation of transcription, DNA-templated // transport // ion transport // potassium ion transport // sodium ion transport	inferred from electronic annotation // inferred from direct assay // traceable author statement // inferred from direct assay // traceable author statement // inferred from electronic annotation // inferred from electronic annotation // inferred from electronic annotation // inferred from electronic annotation // inferred from electronic annotation	GO:0005637 // GO:0005887 // GO:0005890 // GO:0005634 // GO:0005637 // GO:0016020 // GO:0016021	nuclear inner membrane // integral component of plasma membrane // sodium:potassium-exchanging ATPase complex // nucleus // nuclear inner membrane // membrane // integral component of membrane	inferred from direct assay // traceable author statement // inferred from electronic annotation // inferred from electronic annotation // inferred from electronic annotation // inferred from electronic annotation // inferred from electronic annotation	GO:0015077	monovalent inorganic cation transmembrane transporter activity	traceable author statement	---	---	---	---	---	17106645	22	1
17055447	4.8	4.91	4.91	9.21	8.97	9.27	4.87	9.15	-4.28	-19.41	0	0	NM_005924_	MEOX2	mesenchyme homeobox 2	7p22.1-p21.3	NM 005924	RefSeq	Homo sapiens mesenchyme homeobox 2 (MEOX2), mRNA.	94	94	16	17	TRUE	Hs.170355	adipose tissue| brain| cervix| connective tissue| ear| esophagus| eye| heart| intestine| kidney| liver| lung| mammary gland| mouth| muscle| pancreas| placenta| skin| trachea| uterus| vascular| breast (mammary gland) tumor| cervical tumor| chondrosarcoma| esophageal tumor| gastrointestinal tumor| kidney tumor| liver tumor| non-neoplasia| normal| skin tumor| fetus| adult	chr7	-	15650837	15726437	NM_005924_	P50222	GO:0001525 // GO:0001757 // GO:0007275 // GO:0007519 // GO:0008015 // GO:0045944 // GO:0045944 // GO:0060021 // GO:0060173 // GO:0070997 // GO:0006355 // GO:0007275	angiogenesis // somite specification // multicellular organismal development // skeletal muscle tissue development // blood circulation // positive regulation of transcription from RNA polymerase II promoter // positive regulation of transcription from RNA polymerase II promoter // palate development // limb development // neuron death // regulation of transcription, DNA-templated // multicellula…	inferred from electronic annotation // inferred from electronic annotation // traceable author statement // inferred from electronic annotation // traceable author statement // inferred from direct assay // inferred from mutant phenotype // inferred from electronic annotation // inferred from electronic annotation // inferred from mutant phenotype // inferred from electronic annotation // inferre…	GO:0005737 // GO:0016607 // GO:0005634	cytoplasm // nuclear speck // nucleus	inferred from direct assay // inferred from electronic annotation // inferred from electronic annotation	GO:0000978 // GO:0000980 // GO:0001077 // GO:0001077 // GO:0001205 // GO:0001205 // GO:0005515 // GO:0043565 // GO:0003677 // GO:0003700 // GO:0043565	RNA polymerase II core promoter proximal region sequence-specific DNA binding // RNA polymerase II distal enhancer sequence-specific DNA binding // RNA polymerase II core promoter proximal region sequence-specific DNA binding transcription factor activity involved in positive regulation of transcription // RNA polymerase II core promoter proximal region sequence-specific DNA binding transcription…	inferred from direct assay // inferred from direct assay // inferred from direct assay // inferred from mutant phenotype // inferred from direct assay // inferred from mutant phenotype // inferred from physical interaction // inferred from direct assay // inferred from electronic annotation // inferred from electronic annotation // inferred from electronic annotation	---	---	---	---	---	17055447	17	1
16834436	5.34	5.01	5.18	9.57	9.81	8.98	5.18	9.45	-4.28	-19.39	9e-05	0.00703403	NM_005854_	RAMP2	receptor (G protein-coupled) activity modifying protein 2	17q12-q21.1	NM 005854	RefSeq	Homo sapiens receptor (G protein-coupled) activity modifying protein 2 (RAMP2), mRNA.	100	100	16	16	TRUE	Hs.514193	brain| eye| heart| kidney| lung| mammary gland| pancreas| placenta| prostate| spleen| thyroid| uterus| breast (mammary gland) tumor| glioma| head and neck tumor| lung tumor| normal| pancreatic tumor| primitive neuroectodermal tumor of the CNS| prostate cancer| uterine tumor| fetus| adult	chr17	+	40913212	40915059	NM_005854_	O60895	GO:0001525 // GO:0001570 // GO:0001666 // GO:0002040 // GO:0006171 // GO:0006816 // GO:0006886 // GO:0007186 // GO:0007507 // GO:0007565 // GO:0008217 // GO:0008277 // GO:0010628 // GO:0015031 // GO:0030819 // GO:0031623 // GO:0032355 // GO:0032570 // GO:0032870 // GO:0034333 // GO:0035924 // GO:0043116 // GO:0045766 // GO:0070830 // GO:0070831 // GO:0072659 // GO:0097084 // GO:2000352 // GO:2001…	angiogenesis // vasculogenesis // response to hypoxia // sprouting angiogenesis // cAMP biosynthetic process // calcium ion transport // intracellular protein transport // G-protein coupled receptor signaling pathway // heart development // female pregnancy // regulation of blood pressure // regulation of G-protein coupled receptor protein signaling pathway // positive regulation of gene expressi…	inferred from direct assay // inferred from mutant phenotype // inferred from electronic annotation // inferred from sequence or structural similarity // inferred from direct assay // inferred from direct assay // inferred from electronic annotation // inferred from electronic annotation // inferred from sequence or structural similarity // inferred from electronic annotation // inferred from seq…	GO:0005737 // GO:0005764 // GO:0005886 // GO:0005886 // GO:0005887 // GO:0005905 // GO:0009986 // GO:0043235 // GO:0016020 // GO:0016021	cytoplasm // lysosome // plasma membrane // plasma membrane // integral component of plasma membrane // coated pit // cell surface // receptor complex // membrane // integral component of membrane	inferred from direct assay // traceable author statement // inferred from direct assay // traceable author statement // traceable author statement // traceable author statement // inferred from direct assay // inferred from direct assay // inferred from electronic annotation // inferred from electronic annotation	GO:0005515 // GO:0008565 // GO:0015026 // GO:0008565 // GO:0015026	protein binding // protein transporter activity // coreceptor activity // protein transporter activity // coreceptor activity	inferred from physical interaction // inferred from direct assay // inferred from sequence or structural similarity // inferred from electronic annotation // inferred from electronic annotation	GenMAPP	Smooth muscle contraction	---	---	---	16834436	16	1
16921258	6.81	7.59	7.26	11.62	11.65	11.2	7.22	11.49	-4.28	-19.37	9e-05	0.00703403	NM_001958_	EEF1A2	eukaryotic translation elongation factor 1 alpha 2	20q13.3	NM 001958	RefSeq	Homo sapiens eukaryotic translation elongation factor 1 alpha 2 (EEF1A2), mRNA.	100	100	14	14	TRUE	Hs.433839	ascites| blood| brain| cervix| connective tissue| embryonic tissue| eye| heart| intestine| kidney| liver| lung| mammary gland| mouth| muscle| nerve| pancreas| pituitary gland| prostate| skin| stomach| testis| thyroid| uterus| breast (mammary gland) tumor| cervical tumor| colorectal tumor| gastrointestinal tumor| germ cell tumor| glioma| head and neck tumor| kidney tumor| lung tumor| non-neoplasia…	chr20	-	62119366	62130505	NM_001958_	Q05639	GO:0006184 // GO:0006414 // GO:0010035 // GO:1900119 // GO:0006412	GTP catabolic process // translational elongation // response to inorganic substance // positive regulation of execution phase of apoptosis // translation	inferred from electronic annotation // inferred from electronic annotation // inferred from electronic annotation // inferred from electronic annotation // inferred from electronic annotation	GO:0005634 // GO:0005853 // GO:0043025 // GO:0005737	nucleus // eukaryotic translation elongation factor 1 complex // neuronal cell body // cytoplasm	inferred from electronic annotation // inferred from electronic annotation // inferred from electronic annotation // inferred from electronic annotation	GO:0003746 // GO:0003924 // GO:0005525 // GO:0008135 // GO:0000166	translation elongation factor activity // GTPase activity // GTP binding // translation factor activity, nucleic acid binding // nucleotide binding	inferred from electronic annotation // inferred from electronic annotation // inferred from electronic annotation // non-traceable author statement // inferred from electronic annotation	GenMAPP	Translation Factors	---	---	---	16921258	14	1
16683771	5.39	5.82	5.54	10.26	10.52	8.78	5.59	9.86	-4.27	-19.28	0.00154	0.0251669	NM_032588_	TRIM63	tripartite motif containing 63, E3 ubiquitin protein ligase	1p34-p33	NM 032588	RefSeq	Homo sapiens tripartite motif containing 63, E3 ubiquitin protein ligase (TRIM63), mRNA.	100	84	16	16	FALSE	Hs.279709	brain| eye| heart| liver| lung| muscle| skin| vascular| germ cell tumor| normal| skin tumor| fetus| adult	chr1	-	26377795	26394927	NM_032588_	Q969Q1	GO:0006936 // GO:0007165 // GO:0010468 // GO:0014732 // GO:0014878 // GO:0016567 // GO:0043161 // GO:0051384 // GO:0070555 // GO:0014878 // GO:0008152	muscle contraction // signal transduction // regulation of gene expression // skeletal muscle atrophy // response to electrical stimulus involved in regulation of muscle adaptation // protein ubiquitination // proteasome-mediated ubiquitin-dependent protein catabolic process // response to glucocorticoid // response to interleukin-1 // response to electrical stimulus involved in regulation of mus…	inferred from electronic annotation // non-traceable author statement // inferred from electronic annotation // inferred from electronic annotation // inferred from sequence or structural similarity // inferred from electronic annotation // inferred from electronic annotation // inferred from electronic annotation // inferred from electronic annotation // inferred from electronic annotation // in…	GO:0005634 // GO:0005737 // GO:0005737 // GO:0005874 // GO:0030018 // GO:0031430 // GO:0005622 // GO:0005737 // GO:0043292	nucleus // cytoplasm // cytoplasm // microtubule // Z disc // M band // intracellular // cytoplasm // contractile fiber	inferred from electronic annotation // inferred from direct assay // non-traceable author statement // non-traceable author statement // inferred from electronic annotation // inferred from electronic annotation // inferred from electronic annotation // inferred from electronic annotation // inferred from electronic annotation	GO:0004842 // GO:0004871 // GO:0005515 // GO:0008270 // GO:0016874 // GO:0031432 // GO:0046872	ubiquitin-protein transferase activity // signal transducer activity // protein binding // zinc ion binding // ligase activity // titin binding // metal ion binding	inferred from electronic annotation // non-traceable author statement // inferred from physical interaction // inferred from electronic annotation // inferred from electronic annotation // inferred from direct assay // inferred from electronic annotation	---	---	---	---	---	16683771	19	1
16971443	5.28	5.26	5.48	9.92	10.02	8.86	5.34	9.6	-4.26	-19.15	0.00035	0.0123175	NM_001109977_	FAM160A1	family with sequence similarity 160, member A1	4q31.3	NM 001109977	RefSeq	Homo sapiens family with sequence similarity 160, member A1 (FAM160A1), mRNA.	83	83	25	30	TRUE	Hs.633810	brain| embryonic tissue| eye| heart| intestine| kidney| larynx| lung| mammary gland| mouth| ovary| skin| testis| trachea| breast (mammary gland) tumor| colorectal tumor| germ cell tumor| head and neck tumor| normal| ovarian tumor| skin tumor| adult	chr4	+	152330368	152584784	NM_001109977_	Q05DH4	---	---	---	---	---	---	---	---	---	---	---	---	---	---	16971443	30	1
16983026	4.48	4.36	4.67	8.88	8.91	8.47	4.5	8.76	-4.26	-19.1	1e-05	0.00288287	NM_020546_	ADCY2	adenylate cyclase 2 (brain)	5p15.3	NM 020546	RefSeq	Homo sapiens adenylate cyclase 2 (brain) (ADCY2), mRNA.	58	58	15	26	TRUE	Hs.481545	adrenal gland| bone| brain| connective tissue| embryonic tissue| eye| heart| intestine| kidney| larynx| liver| lung| mammary gland| mouth| muscle| nerve| pharynx| pituitary gland| prostate| skin| stomach| testis| trachea| uterus| gastrointestinal tumor| germ cell tumor| glioma| head and neck tumor| non-neoplasia| normal| primitive neuroectodermal tumor of the CNS| skin tumor|embryoid body| fetus|…	chr5	+	7396321	7830194	NM_020546_	Q08462	GO:0006112 // GO:0006171 // GO:0006833 // GO:0007165 // GO:0007173 // GO:0007188 // GO:0007189 // GO:0007193 // GO:0007202 // GO:0007268 // GO:0008543 // GO:0034199 // GO:0035556 // GO:0044281 // GO:0045087 // GO:0048011 // GO:0055085 // GO:0071377 // GO:0006171 // GO:0007188 // GO:0009190	energy reserve metabolic process // cAMP biosynthetic process // water transport // signal transduction // epidermal growth factor receptor signaling pathway // adenylate cyclase-modulating G-protein coupled receptor signaling pathway // adenylate cyclase-activating G-protein coupled receptor signaling pathway // adenylate cyclase-inhibiting G-protein coupled receptor signaling pathway // activat…	traceable author statement // inferred from sequence or structural similarity // traceable author statement // traceable author statement // traceable author statement // inferred from sequence or structural similarity // traceable author statement // traceable author statement // traceable author statement // traceable author statement // traceable author statement // traceable author statement …	GO:0005622 // GO:0005737 // GO:0005886 // GO:0005886 // GO:0016020 // GO:0016021 // GO:0030425 // GO:0043234 // GO:0045121 // GO:0005622 // GO:0016020 // GO:0030425 // GO:0045121	intracellular // cytoplasm // plasma membrane // plasma membrane // membrane // integral component of membrane // dendrite // protein complex // membrane raft // intracellular // membrane // dendrite // membrane raft	inferred from sequence or structural similarity // inferred from direct assay // inferred from direct assay // traceable author statement // inferred from sequence or structural similarity // inferred from electronic annotation // inferred from sequence or structural similarity // inferred from electronic annotation // inferred from sequence or structural similarity // inferred from electronic an…	GO:0004016 // GO:0004016 // GO:0005524 // GO:0008179 // GO:0008294 // GO:0031683 // GO:0046872 // GO:0046982 // GO:0000166 // GO:0004016 // GO:0008179 // GO:0016829 // GO:0016849 // GO:0046982	adenylate cyclase activity // adenylate cyclase activity // ATP binding // adenylate cyclase binding // calcium- and calmodulin-responsive adenylate cyclase activity // G-protein beta/gamma-subunit complex binding // metal ion binding // protein heterodimerization activity // nucleotide binding // adenylate cyclase activity // adenylate cyclase binding // lyase activity // phosphorus-oxygen lyase…	inferred from sequence or structural similarity // non-traceable author statement // inferred from electronic annotation // inferred from sequence or structural similarity // inferred from electronic annotation // inferred from electronic annotation // inferred from electronic annotation // inferred from sequence or structural similarity // inferred from electronic annotation // inferred from ele…	GenMAPP // GenMAPP // GenMAPP	G Protein Signaling // Calcium regulation in cardiac cells // Smooth muscle contraction	---	---	---	16983026	26	1
16741989	5.45	5.95	5.74	10.04	10.18	9.62	5.71	9.94	-4.23	-18.81	5e-05	0.00555935	NM_003356_	UCP3	uncoupling protein 3 (mitochondrial, proton carrier)	11q13.4	NM 003356	RefSeq	Homo sapiens uncoupling protein 3 (mitochondrial, proton carrier) (UCP3), transcript variant long, mRNA.	100	64	16	16	FALSE	Hs.101337	blood| brain| connective tissue| eye| heart| intestine| liver| lung| mammary gland| mouth| muscle| prostate| testis| uterus| vascular| breast (mammary gland) tumor| germ cell tumor| normal| uterine tumor| adult	chr11	-	73711326	73720480	NM_003356_	P55916	GO:0000303 // GO:0001666 // GO:0006629 // GO:0006631 // GO:0006839 // GO:0007568 // GO:0007584 // GO:0007585 // GO:0009409 // GO:0014823 // GO:0015992 // GO:0022904 // GO:0032868 // GO:0032870 // GO:0044237 // GO:0044281 // GO:0051384 // GO:0006810 // GO:0015992 // GO:0048545	response to superoxide // response to hypoxia // lipid metabolic process // fatty acid metabolic process // mitochondrial transport // aging // response to nutrient // respiratory gaseous exchange // response to cold // response to activity // proton transport // respiratory electron transport chain // response to insulin // cellular response to hormone stimulus // cellular metabolic process // s…	inferred from electronic annotation // inferred from electronic annotation // traceable author statement // inferred from electronic annotation // inferred from electronic annotation // inferred from electronic annotation // inferred from electronic annotation // traceable author statement // inferred from electronic annotation // inferred from electronic annotation // traceable author statement …	GO:0005739 // GO:0005743 // GO:0016021 // GO:0005739 // GO:0005743 // GO:0016020 // GO:0031966	mitochondrion // mitochondrial inner membrane // integral component of membrane // mitochondrion // mitochondrial inner membrane // membrane // mitochondrial membrane	traceable author statement // traceable author statement // inferred from electronic annotation // inferred from electronic annotation // inferred from electronic annotation // inferred from electronic annotation // inferred from electronic annotation	GO:0005215 // GO:0005515 // GO:0017077	transporter activity // protein binding // oxidative phosphorylation uncoupler activity	traceable author statement // inferred from physical interaction // inferred from electronic annotation	GenMAPP // GenMAPP	Electron Transport Chain // Circadian Exercise	---	---	---	16741989	25	1
16860902	7.5	8.32	7.89	12.13	12.09	12.14	7.9	12.12	-4.22	-18.58	6e-05	0.00595596	NM_001278717_	FXYD1	FXYD domain containing ion transport regulator 1	19q13.1	NM 001278717	RefSeq	Homo sapiens FXYD domain containing ion transport regulator 1 (FXYD1), transcript variant c, mRNA.	76	76	16	21	TRUE	Hs.442498	brain| connective tissue| eye| heart| intestine| kidney| liver| lung| mammary gland| muscle| nerve| placenta| prostate| stomach| testis| uterus| germ cell tumor| glioma| non-neoplasia| normal| fetus| adult	chr19	+	35629728	35634013	NM_001278717_	O00168	GO:0006821 // GO:0006874 // GO:0006936 // GO:0034220 // GO:0055085 // GO:1902476 // GO:1902476 // GO:0006810 // GO:0006811 // GO:0006821 // GO:0006936 // GO:0034220	chloride transport // cellular calcium ion homeostasis // muscle contraction // ion transmembrane transport // transmembrane transport // chloride transmembrane transport // chloride transmembrane transport // transport // ion transport // chloride transport // muscle contraction // ion transmembrane transport	traceable author statement // inferred from electronic annotation // inferred from electronic annotation // traceable author statement // traceable author statement // inferred from electronic annotation // traceable author statement // inferred from electronic annotation // inferred from electronic annotation // inferred from electronic annotation // traceable author statement // inferred from e…	GO:0005886 // GO:0005887 // GO:0034707 // GO:0005886 // GO:0016020 // GO:0016021	plasma membrane // integral component of plasma membrane // chloride channel complex // plasma membrane // membrane // integral component of membrane	traceable author statement // traceable author statement // inferred from electronic annotation // non-traceable author statement // inferred from electronic annotation // inferred from electronic annotation	GO:0005254 // GO:0005216 // GO:0005254	chloride channel activity // ion channel activity // chloride channel activity	inferred from electronic annotation // inferred from electronic annotation // traceable author statement	---	---	---	---	---	16860902	21	1
16826010	8.31	9.39	8.39	12.89	12.89	12.94	8.7	12.91	-4.21	-18.48	0.00027	0.0109603	NM_005205_	COX6A2	cytochrome c oxidase subunit VIa polypeptide 2	16p11.12	NM 005205	RefSeq	Homo sapiens cytochrome c oxidase subunit VIa polypeptide 2 (COX6A2), mRNA.	100	100	12	12	TRUE	Hs.250760	eye| heart| liver| mammary gland| muscle| prostate| breast (mammary gland) tumor| normal| fetus| adult	chr16	-	31439052	31439749	NM_005205_	Q02221	GO:0006091 // GO:1902600	generation of precursor metabolites and energy // hydrogen ion transmembrane transport	traceable author statement // inferred from electronic annotation	GO:0005751 // GO:0005739 // GO:0005743 // GO:0016020	mitochondrial respiratory chain complex IV // mitochondrion // mitochondrial inner membrane // membrane	inferred from electronic annotation // inferred from electronic annotation // inferred from electronic annotation // inferred from electronic annotation	GO:0004129	cytochrome-c oxidase activity	inferred from electronic annotation	GenMAPP	Electron Transport Chain	---	---	---	16826010	12	1
16712879	7.39	8.1	6.94	11.72	11.69	11.57	7.47	11.66	-4.19	-18.21	0.00025	0.0105672	NM_003174_	SVIL	supervillin	10p11.2	NM 003174	RefSeq	Homo sapiens supervillin (SVIL), transcript variant 1, mRNA.	100	55	16	16	FALSE	Hs.499209	adipose tissue| ascites| bladder| blood| brain| cervix| connective tissue| ear| embryonic tissue| esophagus| eye| heart| intestine| kidney| larynx| liver| lung| mammary gland| muscle| nerve| ovary| pancreas| pharynx| placenta| prostate| skin| stomach| testis| thymus| thyroid| trachea| uterus| vascular| bladder carcinoma| breast (mammary gland) tumor| cervical tumor| chondrosarcoma| colorectal tum…	chr10	-	29746267	30025710	NM_003174_	O95425	GO:0007010 // GO:0007519	cytoskeleton organization // skeletal muscle tissue development	inferred from electronic annotation // inferred from mutant phenotype	GO:0002102 // GO:0005634 // GO:0005737 // GO:0005886 // GO:0015629 // GO:0015629 // GO:0030054 // GO:0043034 // GO:0071437 // GO:0005737 // GO:0005856 // GO:0005886 // GO:0016020 // GO:0042995	podosome // nucleus // cytoplasm // plasma membrane // actin cytoskeleton // actin cytoskeleton // cell junction // costamere // invadopodium // cytoplasm // cytoskeleton // plasma membrane // membrane // cell projection	inferred from electronic annotation // inferred from direct assay // inferred from direct assay // inferred from direct assay // inferred from direct assay // non-traceable author statement // inferred from electronic annotation // inferred from direct assay // inferred from electronic annotation // inferred from electronic annotation // inferred from electronic annotation // inferred from electr…	GO:0005515 // GO:0051015 // GO:0003779	protein binding // actin filament binding // actin binding	inferred from physical interaction // inferred from direct assay // inferred from electronic annotation	---	---	---	---	---	16712879	29	1
16691965	7.72	8.67	7.8	12.23	12.29	12.19	8.06	12.24	-4.18	-18.09	0.00017	0.00900383	NR_037182_	LOC653513	phosphodiesterase 4D interacting protein pseudogene	1q21.1	NR 037182	RefSeq	Homo sapiens phosphodiesterase 4D interacting protein pseudogene (LOC653513), non-coding RNA.	100	100	10	10	FALSE	Hs.632434	bone marrow| brain| eye| heart| kidney| lung| muscle| pancreas| placenta| prostate| salivary gland| uterus| normal| pancreatic tumor| fetus| adult	chr1	-	144676437	144680025	NR_037182_	Q5VU43	GO:0043623	cellular protein complex assembly	inferred from sequence or structural similarity	GO:0005634 // GO:0005634 // GO:0005737 // GO:0005737 // GO:0005794 // GO:0005794 // GO:0005813 // GO:0005813 // GO:0005815 // GO:0005856 // GO:0030016	nucleus // nucleus // cytoplasm // cytoplasm // Golgi apparatus // Golgi apparatus // centrosome // centrosome // microtubule organizing center // cytoskeleton // myofibril	inferred from direct assay // inferred from electronic annotation // inferred from direct assay // inferred from electronic annotation // inferred from electronic annotation // inferred from sequence or structural similarity // inferred from direct assay // inferred from sequence or structural similarity // inferred from electronic annotation // inferred from electronic annotation // inferred fro…	GO:0005515 // GO:0019899	protein binding // enzyme binding	inferred from physical interaction // inferred from sequence or structural similarity	---	---	---	---	---	16691965	10	3
17078028	5.22	4.62	5.65	9.61	9.75	8.53	5.16	9.3	-4.13	-17.56	0.00107	0.0209152	NM_001146008_	SLCO5A1	solute carrier organic anion transporter family, member 5A1	8q13.3	NM 001146008	RefSeq	Homo sapiens solute carrier organic anion transporter family, member 5A1 (SLCO5A1), transcript variant 2, mRNA.	64	64	18	28	TRUE	Hs.443609	blood| brain| connective tissue| intestine| kidney| muscle| pancreas| spleen| testis| thymus| chondrosarcoma| colorectal tumor| germ cell tumor| glioma| normal| fetus| adult	chr8	-	70584568	70747299	NM_001146008_	Q9H2Y9	GO:0006810	transport	inferred from electronic annotation	GO:0005886 // GO:0016021 // GO:0016020	plasma membrane // integral component of membrane // membrane	inferred from electronic annotation // inferred from electronic annotation // inferred from electronic annotation	GO:0005215	transporter activity	inferred from electronic annotation	---	---	---	---	---	17078028	28	1
16731441	5.36	5.39	5.69	10.12	9.75	8.86	5.48	9.58	-4.1	-17.16	0.00046	0.0140879	NM_006006_	ZBTB16	zinc finger and BTB domain containing 16	11q23.1	NM 006006	RefSeq	Homo sapiens zinc finger and BTB domain containing 16 (ZBTB16), transcript variant 1, mRNA.	100	38	9	9	FALSE	Hs.591945 // Hs.682144	adipose tissue| blood| brain| connective tissue| embryonic tissue| eye| intestine| kidney| lung| mouth| muscle| nerve| placenta| prostate| spleen| testis| glioma| kidney tumor| leukemia| non-neoplasia| normal| prostate cancer| retinoblastoma| juvenile| adult // muscle| uterus| normal| adult	chr11	+	113930315	114121398	NM_006006_	Q05516	GO:0001823 // GO:0006351 // GO:0006915 // GO:0007417 // GO:0008285 // GO:0009880 // GO:0009952 // GO:0016567 // GO:0030097 // GO:0030097 // GO:0030099 // GO:0032332 // GO:0034504 // GO:0035116 // GO:0035136 // GO:0042733 // GO:0043065 // GO:0045600 // GO:0045638 // GO:0045778 // GO:0045892 // GO:0045892 // GO:0045893 // GO:0048133 // GO:0051216 // GO:0061036 // GO:0001501 // GO:0001823 // GO:0006…	mesonephros development // transcription, DNA-templated // apoptotic process // central nervous system development // negative regulation of cell proliferation // embryonic pattern specification // anterior/posterior pattern specification // protein ubiquitination // hemopoiesis // hemopoiesis // myeloid cell differentiation // positive regulation of chondrocyte differentiation // protein localiz…	inferred from sequence or structural similarity // inferred from electronic annotation // non-traceable author statement // inferred from sequence or structural similarity // inferred from electronic annotation // inferred from electronic annotation // inferred from electronic annotation // inferred from electronic annotation // inferred from direct assay // traceable author statement // traceabl…	GO:0005634 // GO:0005829 // GO:0005886 // GO:0016604 // GO:0016605 // GO:0016607 // GO:0017053 // GO:0005634	nucleus // cytosol // plasma membrane // nuclear body // PML body // nuclear speck // transcriptional repressor complex // nucleus	inferred from direct assay // inferred from electronic annotation // inferred from electronic annotation // inferred from direct assay // inferred from direct assay // inferred from direct assay // inferred from direct assay // inferred from electronic annotation	GO:0003677 // GO:0003677 // GO:0003690 // GO:0003700 // GO:0005515 // GO:0008022 // GO:0019904 // GO:0042802 // GO:0042803 // GO:0046872 // GO:0003676 // GO:0003677	DNA binding // DNA binding // double-stranded DNA binding // sequence-specific DNA binding transcription factor activity // protein binding // protein C-terminus binding // protein domain specific binding // identical protein binding // protein homodimerization activity // metal ion binding // nucleic acid binding // DNA binding	inferred from direct assay // non-traceable author statement // inferred from electronic annotation // inferred from electronic annotation // inferred from physical interaction // inferred from electronic annotation // inferred from electronic annotation // inferred from physical interaction // inferred from direct assay // inferred from electronic annotation // inferred from electronic annotatio…	---	---	---	---	---	16731441	24	1
16859330	8.4	9.38	7.16	12.63	12.63	11.96	8.31	12.41	-4.09	-17.09	0.00384	0.0402773	NM_024074_	TMEM38A	transmembrane protein 38A	19p13.11	NM 024074	RefSeq	Homo sapiens transmembrane protein 38A (TMEM38A), mRNA.	95	95	19	20	TRUE	Hs.436068	brain| eye| heart| intestine| kidney| larynx| liver| lymph| mammary gland| muscle| ovary| prostate| testis| breast (mammary gland) tumor| colorectal tumor| germ cell tumor| head and neck tumor| kidney tumor| lymphoma| normal| ovarian tumor| prostate cancer| retinoblastoma| fetus| infant| adult	chr19	+	16771938	16799830	NM_024074_	Q9H6F2	GO:0071805 // GO:0006810 // GO:0006811 // GO:0006813 // GO:0015672	potassium ion transmembrane transport // transport // ion transport // potassium ion transport // monovalent inorganic cation transport	inferred from electronic annotation // inferred from electronic annotation // inferred from electronic annotation // inferred from electronic annotation // inferred from electronic annotation	GO:0016021 // GO:0031965 // GO:0033017 // GO:0070062 // GO:0005634 // GO:0016020 // GO:0016529 // GO:0031965 // GO:0033017	integral component of membrane // nuclear membrane // sarcoplasmic reticulum membrane // extracellular vesicular exosome // nucleus // membrane // sarcoplasmic reticulum // nuclear membrane // sarcoplasmic reticulum membrane	inferred from electronic annotation // non-traceable author statement // non-traceable author statement // inferred from direct assay // inferred from electronic annotation // inferred from electronic annotation // inferred from electronic annotation // inferred from electronic annotation // inferred from electronic annotation	GO:0005267 // GO:0005261 // GO:0005267	potassium channel activity // cation channel activity // potassium channel activity	traceable author statement // inferred from electronic annotation // inferred from electronic annotation	---	---	---	---	---	16859330	20	1
16805541	5.4	5.31	5.6	9.28	9.59	9.66	5.44	9.51	-4.08	-16.87	1e-05	0.00288287	NM_015286_	SYNM	synemin, intermediate filament protein	15q26.3	NM 015286	RefSeq	Homo sapiens synemin, intermediate filament protein (SYNM), transcript variant B, mRNA.	53	53	16	30	TRUE	Hs.207106	adipose tissue| blood| brain| cervix| connective tissue| embryonic tissue| esophagus| eye| heart| intestine| kidney| larynx| liver| lung| mammary gland| mouth| muscle| nerve| ovary| pancreas| pharynx| pituitary gland| placenta| prostate| stomach| testis| thymus| thyroid| trachea| uterus| breast (mammary gland) tumor| cervical tumor| chondrosarcoma| colorectal tumor| esophageal tumor| gastrointest…	chr15	+	99637426	99675800	NM_015286_	O15061	GO:0045104	intermediate filament cytoskeleton organization	traceable author statement	GO:0005882 // GO:0005882 // GO:0005912 // GO:0016020 // GO:0043034 // GO:0060053 // GO:0005737 // GO:0005856 // GO:0005882 // GO:0005912 // GO:0030054 // GO:0060053	intermediate filament // intermediate filament // adherens junction // membrane // costamere // neurofilament cytoskeleton // cytoplasm // cytoskeleton // intermediate filament // adherens junction // cell junction // neurofilament cytoskeleton	inferred from direct assay // non-traceable author statement // inferred from direct assay // inferred from electronic annotation // inferred from direct assay // traceable author statement // inferred from electronic annotation // inferred from electronic annotation // inferred from electronic annotation // inferred from electronic annotation // inferred from electronic annotation // inferred fr…	GO:0005200 // GO:0005515 // GO:0008307 // GO:0017166 // GO:0019215 // GO:0005198 // GO:0019215	structural constituent of cytoskeleton // protein binding // structural constituent of muscle // vinculin binding // intermediate filament binding // structural molecule activity // intermediate filament binding	inferred from direct assay // inferred from physical interaction // inferred from direct assay // inferred from direct assay // inferred from sequence or structural similarity // inferred from electronic annotation // inferred from electronic annotation	---	---	---	---	---	16805541	30	1
16754711	8.03	7.79	7.73	11.84	11.79	12.07	7.85	11.9	-4.05	-16.59	1e-05	0.00288287	NM_002469_	MYF6	myogenic factor 6 (herculin)	12q21	NM 002469	RefSeq	Homo sapiens myogenic factor 6 (herculin) (MYF6), mRNA.	100	84	16	16	FALSE	Hs.35937	brain| heart| kidney| liver| muscle| glioma| normal| fetus| adult	chr12	+	81101277	81103257	NM_002469_	P23409	GO:0001756 // GO:0006357 // GO:0007519 // GO:0035914 // GO:0042692 // GO:0042693 // GO:0043403 // GO:0045892 // GO:0045944 // GO:0051149 // GO:0060415 // GO:0006355 // GO:0007275 // GO:0007517 // GO:0030154 // GO:0045893	somitogenesis // regulation of transcription from RNA polymerase II promoter // skeletal muscle tissue development // skeletal muscle cell differentiation // muscle cell differentiation // muscle cell fate commitment // skeletal muscle tissue regeneration // negative regulation of transcription, DNA-templated // positive regulation of transcription from RNA polymerase II promoter // positive regu…	inferred from electronic annotation // traceable author statement // traceable author statement // inferred from electronic annotation // traceable author statement // inferred from sequence or structural similarity // inferred from electronic annotation // inferred from electronic annotation // inferred from sequence or structural similarity // traceable author statement // inferred from electro…	GO:0005634 // GO:0005654 // GO:0005634	nucleus // nucleoplasm // nucleus	traceable author statement // traceable author statement // inferred from electronic annotation	GO:0003700 // GO:0046982 // GO:0070888 // GO:0003677 // GO:0046983	sequence-specific DNA binding transcription factor activity // protein heterodimerization activity // E-box binding // DNA binding // protein dimerization activity	traceable author statement // inferred from sequence or structural similarity // inferred from sequence or structural similarity // inferred from electronic annotation // inferred from electronic annotation	GenMAPP	Circadian Exercise	---	---	---	16754711	19	1
16967961	4.19	3.85	4.47	8.07	9.01	7.58	4.17	8.22	-4.05	-16.59	0.00088	0.0190498	NM_001130017_	ART3	ADP-ribosyltransferase 3	4q21.1|4p15.1-p14	NM 001130017	RefSeq	Homo sapiens ADP-ribosyltransferase 3 (ART3), transcript variant 3, mRNA.	53	53	10	19	TRUE	Hs.24976 // Hs.731997	brain| heart| intestine| liver| mouth| muscle| prostate| testis| thymus| vascular| normal| fetus| adult // brain| embryonic tissue| eye| heart| intestine| liver| muscle| testis| colorectal tumor| germ cell tumor| normal| fetus| adult	chr4	+	76932333	77033955	NM_001130017_	Q13508	GO:0006471 // GO:0006471 // GO:0008152	protein ADP-ribosylation // protein ADP-ribosylation // metabolic process	inferred from electronic annotation // traceable author statement // inferred from electronic annotation	GO:0005887 // GO:0031225 // GO:0005886 // GO:0016020	integral component of plasma membrane // anchored component of membrane // plasma membrane // membrane	traceable author statement // inferred from electronic annotation // inferred from electronic annotation // inferred from electronic annotation	GO:0003950 // GO:0003956 // GO:0016740 // GO:0016757	NAD+ ADP-ribosyltransferase activity // NAD(P)+-protein-arginine ADP-ribosyltransferase activity // transferase activity // transferase activity, transferring glycosyl groups	traceable author statement // inferred from electronic annotation // inferred from electronic annotation // inferred from electronic annotation	---	---	---	---	---	16967961	19	1
16880669	7.41	7.22	7.35	11.17	11.28	11.69	7.33	11.38	-4.05	-16.58	2e-05	0.00408	NM_014181_	LGALSL	lectin, galactoside-binding-like	2p14	NM 014181	RefSeq	Homo sapiens lectin, galactoside-binding-like (LGALSL), mRNA.	100	100	23	23	TRUE	Hs.372208	blood| bone| brain| cervix| connective tissue| embryonic tissue| esophagus| eye| heart| intestine| kidney| lung| mammary gland| mouth| muscle| ovary| pancreas| parathyroid| placenta| prostate| skin| stomach| testis| trachea| uterus| vascular| breast (mammary gland) tumor| cervical tumor| chondrosarcoma| esophageal tumor| gastrointestinal tumor| germ cell tumor| head and neck tumor| kidney tumor| …	chr2	+	64681103	64688517	NM_014181_	Q3ZCW2	---	---	---	GO:0005622	intracellular	inferred from direct assay	GO:0030246	carbohydrate binding	inferred from electronic annotation	---	---	---	---	---	16880669	23	1
16665182	7.18	8.09	6.82	11.24	11.36	11.61	7.36	11.4	-4.04	-16.45	0.00051	0.0148809	NM_006252_	PRKAA2	protein kinase, AMP-activated, alpha 2 catalytic subunit	1p31	NM 006252	RefSeq	Homo sapiens protein kinase, AMP-activated, alpha 2 catalytic subunit (PRKAA2), mRNA.	100	100	21	21	FALSE	Hs.437039	brain| ear| embryonic tissue| eye| heart| intestine| kidney| liver| lung| muscle| ovary| pancreas| parathyroid| prostate| testis| thymus| uterus| germ cell tumor| kidney tumor| lung tumor| normal| ovarian tumor| pancreatic tumor| prostate cancer| retinoblastoma| uterine tumor| blastocyst| fetus| adult	chr1	+	57110990	57181008	NM_006252_	P54646	GO:0006112 // GO:0006351 // GO:0006355 // GO:0006468 // GO:0006633 // GO:0006695 // GO:0006853 // GO:0006914 // GO:0006950 // GO:0007050 // GO:0007165 // GO:0008286 // GO:0008610 // GO:0010508 // GO:0016055 // GO:0031669 // GO:0032007 // GO:0035404 // GO:0042149 // GO:0042304 // GO:0042593 // GO:0042752 // GO:0043066 // GO:0044255 // GO:0044281 // GO:0045821 // GO:0048511 // GO:0055089 // GO:0061…	energy reserve metabolic process // transcription, DNA-templated // regulation of transcription, DNA-templated // protein phosphorylation // fatty acid biosynthetic process // cholesterol biosynthetic process // carnitine shuttle // autophagy // response to stress // cell cycle arrest // signal transduction // insulin receptor signaling pathway // lipid biosynthetic process // positive regulation…	traceable author statement // inferred from electronic annotation // inferred from electronic annotation // traceable author statement // inferred from electronic annotation // inferred from electronic annotation // traceable author statement // inferred from electronic annotation // inferred from sequence or structural similarity // traceable author statement // traceable author statement // tra…	GO:0005654 // GO:0005829 // GO:0005634 // GO:0005737	nucleoplasm // cytosol // nucleus // cytoplasm	traceable author statement // traceable author statement // inferred from electronic annotation // inferred from electronic annotation	GO:0003682 // GO:0004672 // GO:0004674 // GO:0004679 // GO:0004712 // GO:0005515 // GO:0005524 // GO:0035174 // GO:0046872 // GO:0047322 // GO:0050405 // GO:0000166 // GO:0003682 // GO:0004672 // GO:0004674 // GO:0004679 // GO:0016301 // GO:0016740 // GO:0016772 // GO:0035174	chromatin binding // protein kinase activity // protein serine/threonine kinase activity // AMP-activated protein kinase activity // protein serine/threonine/tyrosine kinase activity // protein binding // ATP binding // histone serine kinase activity // metal ion binding // [hydroxymethylglutaryl-CoA reductase (NADPH)] kinase activity // [acetyl-CoA carboxylase] kinase activity // nucleotide bind…	inferred from sequence or structural similarity // traceable author statement // inferred from sequence or structural similarity // inferred from direct assay // inferred from direct assay // inferred from physical interaction // inferred from electronic annotation // inferred from sequence or structural similarity // inferred from electronic annotation // inferred from electronic annotation // i…	GenMAPP	Fatty Acid Synthesis	---	---	---	16665182	21	1
16957807	5.3	5.48	5.27	9.8	9.94	8.41	5.35	9.38	-4.03	-16.38	0.00121	0.0223196	NM_022135_	POPDC2	popeye domain containing 2	3q13.33	NM 022135	RefSeq	Homo sapiens popeye domain containing 2 (POPDC2), mRNA.	52	52	13	25	TRUE	Hs.656031	bone| brain| connective tissue| eye| heart| intestine| lung| muscle| pancreas| placenta| skin| stomach| uterus| colorectal tumor| gastrointestinal tumor| glioma| leukemia| normal| pancreatic tumor| primitive neuroectodermal tumor of the CNS| prostate cancer| soft tissue/muscle tissue tumor| uterine tumor| fetus| juvenile| adult	chr3	-	119355304	119384171	NM_022135_	Q9HBU9	GO:0008150	biological process	no biological data available	GO:0016021 // GO:0016020 // GO:0016021	integral component of membrane // membrane // integral component of membrane	non-traceable author statement // inferred from electronic annotation // inferred from electronic annotation	GO:0003674	molecular function	no biological data available	GenMAPP	Electron Transport Chain	---	---	---	16957807	25	1
17108959	5.07	5.77	5.42	9.65	9.6	9.08	5.42	9.44	-4.03	-16.29	0.00012	0.00787095	NM_000216_	KAL1	Kallmann syndrome 1 sequence	Xp22.32	NM 000216	RefSeq	Homo sapiens Kallmann syndrome 1 sequence (KAL1), mRNA.	86	86	24	28	TRUE	Hs.521869	brain| connective tissue| embryonic tissue| eye| heart| intestine| kidney| lung| mammary gland| muscle| ovary| parathyroid| prostate| salivary gland| testis| trachea| umbilical cord| chondrosarcoma| gastrointestinal tumor| germ cell tumor| glioma| kidney tumor| lung tumor| non-neoplasia| normal| ovarian tumor| primitive neuroectodermal tumor of the CNS| prostate cancer| blastocyst| fetus| neonate…	chrX	-	8496915	8700227	NM_000216_	P23352	GO:0006928 // GO:0006935 // GO:0007155 // GO:0007411 // GO:0010951 // GO:0006935 // GO:0007155 // GO:0010466	cellular component movement // chemotaxis // cell adhesion // axon guidance // negative regulation of endopeptidase activity // chemotaxis // cell adhesion // negative regulation of peptidase activity	traceable author statement // traceable author statement // inferred from electronic annotation // traceable author statement // inferred from electronic annotation // inferred from electronic annotation // traceable author statement // inferred from electronic annotation	GO:0005578 // GO:0005615 // GO:0005886 // GO:0005576 // GO:0016020	proteinaceous extracellular matrix // extracellular space // plasma membrane // extracellular region // membrane	traceable author statement // traceable author statement // inferred from electronic annotation // inferred from electronic annotation // inferred from electronic annotation	GO:0004867 // GO:0005201 // GO:0005515 // GO:0008201 // GO:0030414	serine-type endopeptidase inhibitor activity // extracellular matrix structural constituent // protein binding // heparin binding // peptidase inhibitor activity	inferred from electronic annotation // traceable author statement // inferred from physical interaction // inferred from electronic annotation // inferred from electronic annotation	---	---	---	---	---	17108959	28	1
16786587	6.91	6.94	7.01	10.4	10.36	12.15	6.95	10.97	-4.02	-16.21	0.00244	0.0317662	NM_005252_	FOS	FBJ murine osteosarcoma viral oncogene homolog	14q24.3	NM 005252	RefSeq	Homo sapiens FBJ murine osteosarcoma viral oncogene homolog (FOS), mRNA.	91	58	10	11	FALSE	Hs.25647	adipose tissue| adrenal gland| ascites| bladder| blood| bone| bone marrow| brain| cervix| connective tissue| ear| embryonic tissue| esophagus| eye| heart| intestine| kidney| larynx| liver| lung| lymph node| mammary gland| mouth| muscle| nerve| ovary| pancreas| parathyroid| pharynx| pituitary gland| placenta| prostate| skin| spleen| stomach| testis| thymus| thyroid| trachea| umbilical cord| uterus…	chr14	+	75745477	75748937	NM_005252_	P01100	GO:0001661 // GO:0002224 // GO:0002755 // GO:0002756 // GO:0006306 // GO:0006357 // GO:0006366 // GO:0006954 // GO:0007179 // GO:0007399 // GO:0007565 // GO:0007568 // GO:0009409 // GO:0009416 // GO:0009612 // GO:0009629 // GO:0009636 // GO:0030431 // GO:0031668 // GO:0032496 // GO:0032570 // GO:0032870 // GO:0034097 // GO:0034134 // GO:0034138 // GO:0034142 // GO:0034146 // GO:0034162 // GO:0034…	conditioned taste aversion // toll-like receptor signaling pathway // MyD88-dependent toll-like receptor signaling pathway // MyD88-independent toll-like receptor signaling pathway // DNA methylation // regulation of transcription from RNA polymerase II promoter // transcription from RNA polymerase II promoter // inflammatory response // transforming growth factor beta receptor signaling pathway …	inferred from electronic annotation // traceable author statement // traceable author statement // traceable author statement // traceable author statement // traceable author statement // inferred from electronic annotation // traceable author statement // inferred from direct assay // inferred from electronic annotation // inferred from electronic annotation // inferred from electronic annotati…	GO:0005634 // GO:0005654 // GO:0005667 // GO:0005730 // GO:0005783 // GO:0005829 // GO:0016020 // GO:0043005 // GO:0005634 // GO:0005634 // GO:0005737	nucleus // nucleoplasm // transcription factor complex // nucleolus // endoplasmic reticulum // cytosol // membrane // neuron projection // nucleus // nucleus // cytoplasm	inferred from direct assay // traceable author statement // inferred from electronic annotation // inferred from direct assay // inferred from electronic annotation // inferred from electronic annotation // inferred from electronic annotation // inferred from electronic annotation // inferred from electronic annotation // traceable author statement // inferred from electronic annotation	GO:0003690 // GO:0003700 // GO:0005515 // GO:0008134 // GO:0043565 // GO:0044212 // GO:0070412 // GO:0003677 // GO:0003700	double-stranded DNA binding // sequence-specific DNA binding transcription factor activity // protein binding // transcription factor binding // sequence-specific DNA binding // transcription regulatory region DNA binding // R-SMAD binding // DNA binding // sequence-specific DNA binding transcription factor activity	inferred from electronic annotation // inferred from direct assay // inferred from physical interaction // inferred from electronic annotation // inferred from electronic annotation // inferred from direct assay // inferred from physical interaction // inferred from electronic annotation // inferred from electronic annotation	GenMAPP // GenMAPP	TGF Beta Signaling Pathway // Smooth muscle contraction	---	---	---	16786587	19	1
16848173	4.3	4.22	4.8	7.9	8.13	9.33	4.44	8.45	-4.01	-16.13	0.00113	0.0215456	NM_080283_	ABCA9	ATP-binding cassette, sub-family A (ABC1), member 9	17q24.2	NM 080283	RefSeq	Homo sapiens ATP-binding cassette, sub-family A (ABC1), member 9 (ABCA9), mRNA.	92	92	23	25	TRUE	Hs.131686	adipose tissue| brain| connective tissue| embryonic tissue| heart| intestine| kidney| liver| lung| mammary gland| muscle| ovary| pancreas| stomach| testis| trachea| uterus| vascular| breast (mammary gland) tumor| chondrosarcoma| gastrointestinal tumor| germ cell tumor| liver tumor| normal| uterine tumor| fetus| adult	chr17	-	66970629	67057136	NM_080283_	Q8IUA7	GO:0006200 // GO:0006810 // GO:0008152	ATP catabolic process // transport // metabolic process	inferred from electronic annotation // inferred from electronic annotation // inferred from electronic annotation	GO:0005739 // GO:0016021 // GO:0016020	mitochondrion // integral component of membrane // membrane	inferred from electronic annotation // inferred from electronic annotation // inferred from electronic annotation	GO:0005524 // GO:0016887 // GO:0000166 // GO:0017111	ATP binding // ATPase activity // nucleotide binding // nucleoside-triphosphatase activity	inferred from electronic annotation // inferred from electronic annotation // inferred from electronic annotation // inferred from electronic annotation	---	---	---	---	---	16848173	25	1
17026952	5.95	5.83	6.08	10.05	9.99	9.85	5.95	9.96	-4.01	-16.12	0	0	NM_019105_	TNXB	tenascin XB	6p21.3	NM 019105	RefSeq	Homo sapiens tenascin XB (TNXB), transcript variant XB, mRNA.	100	100	30	30	TRUE	Hs.485104	adipose tissue| adrenal gland| blood| brain| connective tissue| embryonic tissue| eye| heart| intestine| kidney| lung| lymph| mammary gland| muscle| nerve| ovary| pancreas| placenta| prostate| skin| spleen| stomach| testis| trachea| uterus| breast (mammary gland) tumor| colorectal tumor| gastrointestinal tumor| germ cell tumor| glioma| kidney tumor| leukemia| lung tumor| lymphoma| non-neoplasia| …	chr6_apd_hap1	-	3356184	3368634	NM_019105_	P22105	GO:0006631 // GO:0006641 // GO:0007155 // GO:0007160 // GO:0016337 // GO:0030036 // GO:0030199 // GO:0032963 // GO:0043206 // GO:0043506 // GO:0048251 // GO:0006629 // GO:0007155 // GO:0030198 // GO:0008150	fatty acid metabolic process // triglyceride metabolic process // cell adhesion // cell-matrix adhesion // single organismal cell-cell adhesion // actin cytoskeleton organization // collagen fibril organization // collagen metabolic process // extracellular fibril organization // regulation of JUN kinase activity // elastic fiber assembly // lipid metabolic process // cell adhesion // extracellul…	inferred from electronic annotation // inferred from electronic annotation // inferred from sequence or structural similarity // inferred from electronic annotation // inferred from electronic annotation // inferred from sequence or structural similarity // inferred from electronic annotation // inferred from mutant phenotype // inferred from electronic annotation // inferred from electronic anno…	GO:0005578 // GO:0005583 // GO:0005615 // GO:0005622 // GO:0031012 // GO:0031012 // GO:0070062 // GO:0005576 // GO:0005578 // GO:0005615	proteinaceous extracellular matrix // fibrillar collagen trimer // extracellular space // intracellular // extracellular matrix // extracellular matrix // extracellular vesicular exosome // extracellular region // proteinaceous extracellular matrix // extracellular space	non-traceable author statement // inferred from direct assay // inferred from direct assay // inferred from direct assay // inferred from direct assay // inferred from sequence or structural similarity // inferred from direct assay // inferred from electronic annotation // inferred from electronic annotation // inferred from electronic annotation	GO:0005178 // GO:0005518 // GO:0008201 // GO:0008201 // GO:0005201	integrin binding // collagen binding // heparin binding // heparin binding // extracellular matrix structural constituent	inferred from sequence or structural similarity // inferred from electronic annotation // inferred from sequence or structural similarity // inferred from electronic annotation // non-traceable author statement	---	---	---	---	---	17026952	30	3
17019689	4.83	4.96	4.45	8.81	8.93	8.5	4.75	8.75	-4	-15.99	4e-05	0.00510812	NM_001290072_	ENPP5	ectonucleotide pyrophosphatase/phosphodiesterase 5 (putative)	6p21.1-p11.2	NM 001290072	RefSeq	Homo sapiens ectonucleotide pyrophosphatase/phosphodiesterase 5 (putative) (ENPP5), transcript variant 1, mRNA.	85	85	22	26	TRUE	Hs.35198	bladder| blood| brain| connective tissue| embryonic tissue| eye| heart| intestine| kidney| liver| lung| lymph node| mammary gland| mouth| muscle| pancreas| parathyroid| pituitary gland| prostate| skin| spleen| testis| thymus| trachea| uterus| vascular| breast (mammary gland) tumor| chondrosarcoma| colorectal tumor| gastrointestinal tumor| germ cell tumor| glioma| head and neck tumor| kidney tumor…	chr6	-	46127762	46138717	NM_001290072_	Q9UJA9	GO:0007154 // GO:0008152	cell communication // metabolic process	inferred from electronic annotation // inferred from electronic annotation	GO:0005576 // GO:0005886 // GO:0016021 // GO:0016020	extracellular region // plasma membrane // integral component of membrane // membrane	inferred from electronic annotation // inferred from electronic annotation // inferred from electronic annotation // inferred from electronic annotation	GO:0016787 // GO:0046872 // GO:0003824	hydrolase activity // metal ion binding // catalytic activity	inferred from electronic annotation // inferred from electronic annotation // inferred from electronic annotation	---	---	---	---	---	17019689	26	1
16812669	5.31	5.55	5.54	9.44	9.6	9.36	5.47	9.47	-4	-15.98	0	0	NM_001007122_	FSD2	fibronectin type III and SPRY domain containing 2	15q25.2	NM 001007122	RefSeq	Homo sapiens fibronectin type III and SPRY domain containing 2 (FSD2), transcript variant 1, mRNA.	95	95	18	19	TRUE	Hs.719372	blood| brain| eye| heart| intestine| liver| lung| lymph node| mouth| muscle| pancreas| vascular| leukemia| normal| fetus| adult	chr15	-	83424114	83474822	NM_001007122_	A1L4K1	---	---	---	---	---	---	---	---	---	---	---	---	---	---	16812669	19	1
16949679	4.7	4.64	4.7	8.97	9.15	7.9	4.68	8.67	-3.99	-15.89	0.00052	0.0149106	NM_020386_	HRASLS	HRAS-like suppressor	3q29	NM 020386	RefSeq	Homo sapiens HRAS-like suppressor (HRASLS), mRNA.	95	95	19	20	TRUE	Hs.36761	ascites| blood| brain| cervix| eye| lung| muscle| ovary| pituitary gland| prostate| testis| uterus| gastrointestinal tumor| germ cell tumor| glioma| leukemia| lung tumor| normal| ovarian tumor| prostate cancer| fetus| adult	chr3	+	192958914	192995527	NM_020386_	Q9HDD0	GO:0016042 // GO:0006629 // GO:0007031 // GO:0046485	lipid catabolic process // lipid metabolic process // peroxisome organization // ether lipid metabolic process	inferred from electronic annotation // inferred from electronic annotation // inferred from electronic annotation // inferred from electronic annotation	GO:0016021 // GO:0016020 // GO:0005641 // GO:0005737 // GO:0005777	integral component of membrane // membrane // nuclear envelope lumen // cytoplasm // peroxisome	inferred from electronic annotation // inferred from electronic annotation // inferred from electronic annotation // inferred from electronic annotation // inferred from electronic annotation	GO:0016740 // GO:0016787 // GO:0004620	transferase activity // hydrolase activity // phospholipase activity	inferred from electronic annotation // inferred from electronic annotation // inferred from electronic annotation	---	---	---	---	---	16949679	20	1
16849148	6.36	6.6	6.13	11.05	10.94	9.07	6.37	10.35	-3.99	-15.84	0.00369	0.0393469	NM_052916_	RNF157	ring finger protein 157	17q25.1	NM 052916	RefSeq	Homo sapiens ring finger protein 157 (RNF157), mRNA.	100	100	35	35	TRUE	Hs.500643	adrenal gland| ascites| blood| bone| brain| connective tissue| embryonic tissue| eye| heart| intestine| kidney| lung| lymph node| mammary gland| muscle| nerve| pancreas| pituitary gland| prostate| skin| testis| uterus| vascular|adrenal tumor| breast (mammary gland) tumor| colorectal tumor| gastrointestinal tumor| germ cell tumor| glioma| kidney tumor| lung tumor| non-neoplasia| normal| pancreatic…	chr17	-	74138534	74236390	NM_052916_	Q96PX1	---	---	---	---	---	---	GO:0008270 // GO:0046872	zinc ion binding // metal ion binding	inferred from electronic annotation // inferred from electronic annotation	---	---	---	---	---	16849148	35	1
16961616	4.52	5.2	5.17	8.42	8.46	9.94	4.96	8.94	-3.97	-15.72	0.0019	0.0278883	NM_001190942_	TNFSF10	tumor necrosis factor (ligand) superfamily, member 10	3q26	NM 001190942	RefSeq	Homo sapiens tumor necrosis factor (ligand) superfamily, member 10 (TNFSF10), transcript variant 2, mRNA.	52	52	15	29	TRUE	Hs.478275	adrenal gland| bladder| blood| bone marrow| brain| cervix| connective tissue| ear| esophagus| eye| heart| intestine| kidney| larynx| liver| lung| lymph| lymph node| mammary gland| mouth| muscle| ovary| pancreas| parathyroid| pharynx| placenta| prostate| skin| spleen| stomach| testis| thymus| thyroid| trachea| umbilical cord| uterus| vascular|adrenal tumor| breast (mammary gland) tumor| cervical t…	chr3	-	172223298	172241297	NM_001190942_	P50591	GO:0006915 // GO:0006919 // GO:0006955 // GO:0007165 // GO:0007267 // GO:0008584 // GO:0032868 // GO:0043065 // GO:0043123 // GO:0043280 // GO:0090200 // GO:0097190 // GO:2001238 // GO:2001239 // GO:0006915 // GO:0043065	apoptotic process // activation of cysteine-type endopeptidase activity involved in apoptotic process // immune response // signal transduction // cell-cell signaling // male gonad development // response to insulin // positive regulation of apoptotic process // positive regulation of I-kappaB kinase/NF-kappaB signaling // positive regulation of cysteine-type endopeptidase activity involved in ap…	traceable author statement // traceable author statement // inferred from electronic annotation // traceable author statement // traceable author statement // inferred from electronic annotation // inferred from electronic annotation // inferred from direct assay // inferred from expression pattern // inferred from direct assay // inferred from direct assay // traceable author statement // inferr…	GO:0005576 // GO:0005615 // GO:0005887 // GO:0070062 // GO:0016020 // GO:0016021	extracellular region // extracellular space // integral component of plasma membrane // extracellular vesicular exosome // membrane // integral component of membrane	traceable author statement // inferred from electronic annotation // traceable author statement // inferred from direct assay // inferred from electronic annotation // inferred from electronic annotation	GO:0005102 // GO:0005125 // GO:0005164 // GO:0005515 // GO:0046872 // GO:0032813	receptor binding // cytokine activity // tumor necrosis factor receptor binding // protein binding // metal ion binding // tumor necrosis factor receptor superfamily binding	traceable author statement // inferred from electronic annotation // inferred from electronic annotation // inferred from physical interaction // inferred from electronic annotation // inferred from electronic annotation	GenMAPP // GenMAPP	Apoptosis // Apoptosis GenMAPP	---	---	---	16961616	29	1
16668220	7.38	7.86	7.25	11.8	11.51	11	7.5	11.44	-3.94	-15.33	0.00019	0.00943027	XM_005270773_	SYPL2	synaptophysin-like 2	1p13.3	XM 005270773	RefSeq	PREDICTED: Homo sapiens synaptophysin-like 2 (SYPL2), transcript variant X1, mRNA.	100	65	15	15	FALSE	Hs.528366	adrenal gland| brain| cervix| connective tissue| heart| intestine| kidney| liver| muscle| pancreas| testis| thyroid| trachea| uterus|adrenal tumor| cervical tumor| gastrointestinal tumor| germ cell tumor| glioma| head and neck tumor| non-neoplasia| normal| fetus| adult	chr1	+	110009100	110024764	XM_005270773_	Q5VXT5	GO:0006810 // GO:0006874 // GO:0021762	transport // cellular calcium ion homeostasis // substantia nigra development	inferred from electronic annotation // inferred from electronic annotation // inferred from expression pattern	GO:0030285 // GO:0008021 // GO:0016020 // GO:0016021 // GO:0030285	integral component of synaptic vesicle membrane // synaptic vesicle // membrane // integral component of membrane // integral component of synaptic vesicle membrane	not recorded // inferred from electronic annotation // inferred from electronic annotation // inferred from electronic annotation // ---	GO:0005215	transporter activity	inferred from electronic annotation	---	---	---	---	---	16668220	23	1
17001654	6.07	5.71	6.03	9.8	9.58	10.22	5.94	9.87	-3.93	-15.25	6e-05	0.00595596	NM_001025159_	CD74	CD74 molecule, major histocompatibility complex, class II invariant chain	5q32	NM 001025159	RefSeq	Homo sapiens CD74 molecule, major histocompatibility complex, class II invariant chain (CD74), transcript variant 1, mRNA.	57	57	12	21	TRUE	Hs.436568	adipose tissue| adrenal gland| ascites| bladder| blood| bone| bone marrow| brain| cervix| connective tissue| ear| embryonic tissue| esophagus| eye| heart| intestine| kidney| liver| lung| lymph| lymph node| mammary gland| mouth| muscle| nerve| ovary| pancreas| parathyroid| pharynx| pituitary gland| placenta| prostate| salivary gland| skin| spleen| stomach| testis| thymus| thyroid| tonsil| trachea|…	chr5	-	149781200	149792499	NM_001025159_	P04233	GO:0000187 // GO:0001516 // GO:0001961 // GO:0002606 // GO:0002792 // GO:0002830 // GO:0002906 // GO:0006461 // GO:0006886 // GO:0006952 // GO:0007165 // GO:0008283 // GO:0016064 // GO:0019883 // GO:0019886 // GO:0030890 // GO:0035691 // GO:0043030 // GO:0043066 // GO:0043518 // GO:0045058 // GO:0045059 // GO:0045060 // GO:0045581 // GO:0045582 // GO:0048146 // GO:0050731 // GO:0051085 // GO:0060…	activation of MAPK activity // prostaglandin biosynthetic process // positive regulation of cytokine-mediated signaling pathway // positive regulation of dendritic cell antigen processing and presentation // negative regulation of peptide secretion // positive regulation of type 2 immune response // negative regulation of mature B cell apoptotic process // protein complex assembly // intracellula…	inferred from electronic annotation // inferred from direct assay // inferred from mutant phenotype // inferred from electronic annotation // inferred from direct assay // inferred from electronic annotation // inferred from electronic annotation // inferred from sequence or structural similarity // inferred from sequence or structural similarity // inferred from electronic annotation // inferred…	GO:0000139 // GO:0005622 // GO:0005765 // GO:0005771 // GO:0005773 // GO:0005886 // GO:0009897 // GO:0009986 // GO:0012507 // GO:0016021 // GO:0030658 // GO:0030666 // GO:0030669 // GO:0032588 // GO:0035692 // GO:0035693 // GO:0042613 // GO:0043202 // GO:0070062 // GO:0071556 // GO:0005764 // GO:0005768 // GO:0005770 // GO:0005783 // GO:0005789 // GO:0005794 // GO:0005886 // GO:0016020 // GO:0016…	Golgi membrane // intracellular // lysosomal membrane // multivesicular body // vacuole // plasma membrane // external side of plasma membrane // cell surface // ER to Golgi transport vesicle membrane // integral component of membrane // transport vesicle membrane // endocytic vesicle membrane // clathrin-coated endocytic vesicle membrane // trans-Golgi network membrane // macrophage migration in…	traceable author statement // traceable author statement // traceable author statement // inferred from electronic annotation // inferred from direct assay // traceable author statement // inferred from electronic annotation // inferred from direct assay // traceable author statement // inferred from direct assay // traceable author statement // traceable author statement // traceable author stat…	GO:0001540 // GO:0004896 // GO:0005515 // GO:0019955 // GO:0023026 // GO:0035718 // GO:0042289 // GO:0042289 // GO:0042658 // GO:0042802 // GO:0044183 // GO:0050998 // GO:0004896 // GO:0042289	beta-amyloid binding // cytokine receptor activity // protein binding // cytokine binding // MHC class II protein complex binding // macrophage migration inhibitory factor binding // MHC class II protein binding // MHC class II protein binding // MHC class II protein binding, via antigen binding groove // identical protein binding // protein binding involved in protein folding // nitric-oxide syn…	inferred from physical interaction // inferred from direct assay // inferred from physical interaction // inferred from physical interaction // inferred from direct assay // inferred from physical interaction // inferred from sequence or structural similarity // non-traceable author statement // inferred from direct assay // traceable author statement // inferred from direct assay // inferred fro…	---	---	---	---	---	17001654	21	1
16911283	4.65	4.75	4.8	8.26	8.27	9.43	4.73	8.65	-3.92	-15.14	0.00056	0.0153534	NM_015192_	PLCB1	phospholipase C, beta 1 (phosphoinositide-specific)	20p12	NM 015192	RefSeq	Homo sapiens phospholipase C, beta 1 (phosphoinositide-specific) (PLCB1), transcript variant 1, mRNA.	90	90	28	31	TRUE	Hs.431173	adipose tissue| brain| connective tissue| ear| embryonic tissue| eye| intestine| kidney| liver| lung| mouth| muscle| nerve| ovary| pancreas| parathyroid| pharynx| placenta| prostate| testis| thymus| trachea| uterus| chondrosarcoma| colorectal tumor| germ cell tumor| glioma| head and neck tumor| kidney tumor| liver tumor| lung tumor| non-neoplasia| normal| ovarian tumor| prostate cancer| soft tiss…	chr20	+	8112824	8949003	NM_015192_	Q9NQ66	GO:0000086 // GO:0007165 // GO:0007213 // GO:0007215 // GO:0007268 // GO:0007613 // GO:0008277 // GO:0016042 // GO:0021987 // GO:0032735 // GO:0035556 // GO:0035722 // GO:0035723 // GO:0040019 // GO:0043547 // GO:0043647 // GO:0044281 // GO:0045444 // GO:0045663 // GO:0045892 // GO:0045893 // GO:0046330 // GO:0046488 // GO:0048009 // GO:0048639 // GO:0060466 // GO:0070498 // GO:0080154 // GO:1900…	G2/M transition of mitotic cell cycle // signal transduction // G-protein coupled acetylcholine receptor signaling pathway // glutamate receptor signaling pathway // synaptic transmission // memory // regulation of G-protein coupled receptor protein signaling pathway // lipid catabolic process // cerebral cortex development // positive regulation of interleukin-12 production // intracellular sign…	inferred from sequence or structural similarity // non-traceable author statement // inferred from sequence or structural similarity // inferred from sequence or structural similarity // traceable author statement // inferred from sequence or structural similarity // inferred from sequence or structural similarity // inferred from electronic annotation // inferred from sequence or structural simi…	GO:0000790 // GO:0005634 // GO:0005737 // GO:0005829 // GO:0016607 // GO:0031965 // GO:0070062 // GO:0000790 // GO:0005634 // GO:0005737 // GO:0016020 // GO:0016607	nuclear chromatin // nucleus // cytoplasm // cytosol // nuclear speck // nuclear membrane // extracellular vesicular exosome // nuclear chromatin // nucleus // cytoplasm // membrane // nuclear speck	inferred from sequence or structural similarity // non-traceable author statement // inferred from direct assay // traceable author statement // inferred from direct assay // inferred from electronic annotation // inferred from direct assay // inferred from electronic annotation // inferred from electronic annotation // inferred from electronic annotation // inferred from electronic annotation //…	GO:0004435 // GO:0004435 // GO:0004871 // GO:0005096 // GO:0005509 // GO:0005516 // GO:0005521 // GO:0005546 // GO:0019899 // GO:0042803 // GO:0004435 // GO:0008081 // GO:0016787	phosphatidylinositol phospholipase C activity // phosphatidylinositol phospholipase C activity // signal transducer activity // GTPase activator activity // calcium ion binding // calmodulin binding // lamin binding // phosphatidylinositol-4,5-bisphosphate binding // enzyme binding // protein homodimerization activity // phosphatidylinositol phospholipase C activity // phosphoric diester hydrolas…	inferred from sequence or structural similarity // non-traceable author statement // inferred from electronic annotation // inferred from direct assay // inferred from electronic annotation // inferred from physical interaction // inferred from electronic annotation // inferred from direct assay // inferred from physical interaction // inferred from sequence or structural similarity // inferred f…	GenMAPP // HumanCyc	S1P Signaling // LIPASYN-PWY	---	---	---	16911283	31	1
16751048	4.92	5.15	4.85	9.34	9.38	7.95	4.97	8.89	-3.92	-15.09	0.00121	0.0223196	NM_001257199_	GPD1	glycerol-3-phosphate dehydrogenase 1 (soluble)	12q13.12	NM 001257199	RefSeq	Homo sapiens glycerol-3-phosphate dehydrogenase 1 (soluble) (GPD1), transcript variant 2, mRNA.	100	61	17	17	FALSE	Hs.524418	adipose tissue| adrenal gland| blood| bone| brain| connective tissue| embryonic tissue| eye| heart| intestine| kidney| liver| lung| mammary gland| mouth| muscle| nerve| pancreas| pharynx| salivary gland| skin| spleen| stomach| testis| thymus| trachea| chondrosarcoma| colorectal tumor| glioma| head and neck tumor| kidney tumor| liver tumor| non-neoplasia| normal| primitive neuroectodermal tumor of…	chr12	+	50497602	50505102	NM_001257199_	P21695	GO:0006094 // GO:0006116 // GO:0006644 // GO:0006654 // GO:0019432 // GO:0044255 // GO:0044281 // GO:0046168 // GO:0046474 // GO:0071320 // GO:0071356 // GO:0005975 // GO:0006072 // GO:0006734 // GO:0046486 // GO:0055114	gluconeogenesis // NADH oxidation // phospholipid metabolic process // phosphatidic acid biosynthetic process // triglyceride biosynthetic process // cellular lipid metabolic process // small molecule metabolic process // glycerol-3-phosphate catabolic process // glycerophospholipid biosynthetic process // cellular response to cAMP // cellular response to tumor necrosis factor // carbohydrate met…	inferred from electronic annotation // inferred from electronic annotation // traceable author statement // traceable author statement // traceable author statement // traceable author statement // traceable author statement // inferred from electronic annotation // traceable author statement // inferred from electronic annotation // inferred from electronic annotation // inferred from electronic…	GO:0005739 // GO:0005829 // GO:0009331 // GO:0070062 // GO:0005737 // GO:0005829	mitochondrion // cytosol // glycerol-3-phosphate dehydrogenase complex // extracellular vesicular exosome // cytoplasm // cytosol	inferred from electronic annotation // traceable author statement // inferred from electronic annotation // inferred from direct assay // inferred from electronic annotation // inferred from electronic annotation	GO:0004367 // GO:0004368 // GO:0042803 // GO:0051287 // GO:0004367 // GO:0016491 // GO:0016616 // GO:0050662	glycerol-3-phosphate dehydrogenase [NAD+] activity // glycerol-3-phosphate dehydrogenase activity // protein homodimerization activity // NAD binding // glycerol-3-phosphate dehydrogenase [NAD+] activity // oxidoreductase activity // oxidoreductase activity, acting on the CH-OH group of donors, NAD or NADP as acceptor // coenzyme binding	inferred from electronic annotation // inferred from electronic annotation // inferred from electronic annotation // inferred from electronic annotation // traceable author statement // inferred from electronic annotation // inferred from electronic annotation // inferred from electronic annotation	---	---	---	---	---	16751048	28	1
16700274	9.91	11.11	8.95	13.7	13.99	14.02	9.99	13.9	-3.91	-15.05	0.00349	0.0383351	NM_001100_	ACTA1	actin, alpha 1, skeletal muscle	1q42.13	NM 001100	RefSeq	Homo sapiens actin, alpha 1, skeletal muscle (ACTA1), mRNA.	100	100	9	9	FALSE	Hs.1288	adipose tissue| adrenal gland| bladder| bone| bone marrow| brain| embryonic tissue| eye| heart| intestine| kidney| larynx| liver| lung| mammary gland| mouth| muscle| nerve| ovary| pancreas| pharynx| pituitary gland| placenta| prostate| testis| thyroid| tonsil| umbilical cord| uterus| vascular| breast (mammary gland) tumor| chondrosarcoma| colorectal tumor| germ cell tumor| glioma| head and neck t…	chr1	-	229566992	229569845	NM_001100_	P68133	GO:0006936 // GO:0009612 // GO:0009991 // GO:0010226 // GO:0016049 // GO:0030049 // GO:0030240 // GO:0043503 // GO:0048545 // GO:0048741 // GO:0048741	muscle contraction // response to mechanical stimulus // response to extracellular stimulus // response to lithium ion // cell growth // muscle filament sliding // skeletal muscle thin filament assembly // skeletal muscle fiber adaptation // response to steroid hormone // skeletal muscle fiber development // skeletal muscle fiber development	traceable author statement // inferred from electronic annotation // inferred from electronic annotation // inferred from electronic annotation // inferred from electronic annotation // traceable author statement // inferred from mutant phenotype // inferred from electronic annotation // inferred from electronic annotation // inferred from sequence or structural similarity // inferred from electr…	GO:0001725 // GO:0005615 // GO:0005829 // GO:0005865 // GO:0005884 // GO:0015629 // GO:0030017 // GO:0070062 // GO:0072562 // GO:0005737 // GO:0005856	stress fiber // extracellular space // cytosol // striated muscle thin filament // actin filament // actin cytoskeleton // sarcomere // extracellular vesicular exosome // blood microparticle // cytoplasm // cytoskeleton	inferred from direct assay // inferred from direct assay // traceable author statement // inferred from direct assay // inferred from direct assay // inferred from mutant phenotype // inferred from direct assay // inferred from direct assay // inferred from direct assay // inferred from electronic annotation // inferred from electronic annotation	GO:0005200 // GO:0005515 // GO:0005524 // GO:0017022 // GO:0043531 // GO:0000166 // GO:0005524	structural constituent of cytoskeleton // protein binding // ATP binding // myosin binding // ADP binding // nucleotide binding // ATP binding	traceable author statement // inferred from physical interaction // traceable author statement // traceable author statement // traceable author statement // inferred from electronic annotation // inferred from electronic annotation	GenMAPP // GenMAPP	Smooth muscle contraction // Striated muscle contraction	---	---	---	16700274	9	1
17019654	4.88	5.15	4.6	8.91	9.16	8.27	4.88	8.78	-3.9	-14.96	0.00023	0.0101682	NR_045674_	CLIC5	chloride intracellular channel 5	6p12.3	NR 045674	RefSeq	Homo sapiens chloride intracellular channel 5 (CLIC5), transcript variant 6, non-coding RNA.	50	50	17	34	TRUE	Hs.485489	adipose tissue| adrenal gland| ascites| brain| connective tissue| embryonic tissue| eye| heart| intestine| kidney| larynx| liver| lung| lymph node| mammary gland| muscle| ovary| pancreas| pharynx| placenta| spleen| stomach| testis| uterus|adrenal tumor| breast (mammary gland) tumor| chondrosarcoma| colorectal tumor| gastrointestinal tumor| head and neck tumor| non-neoplasia| normal| ovarian tumor…	chr6	-	45848750	46048132	NR_045674_	Q9NZA1	GO:0002024 // GO:0006810 // GO:0006821 // GO:0007565 // GO:0007605 // GO:0008104 // GO:0034765 // GO:0044070 // GO:0050885 // GO:0060088 // GO:1902476 // GO:0002021 // GO:0006810 // GO:0006811 // GO:0006821	diet induced thermogenesis // transport // chloride transport // female pregnancy // sensory perception of sound // protein localization // regulation of ion transmembrane transport // regulation of anion transport // neuromuscular process controlling balance // auditory receptor cell stereocilium organization // chloride transmembrane transport // response to dietary excess // transport // ion t…	inferred from electronic annotation // non-traceable author statement // inferred from direct assay // traceable author statement // inferred from electronic annotation // inferred from electronic annotation // inferred from electronic annotation // inferred from electronic annotation // inferred from electronic annotation // inferred from electronic annotation // inferred from electronic annotat…	GO:0005794 // GO:0005794 // GO:0005815 // GO:0005938 // GO:0015629 // GO:0032420 // GO:0034707 // GO:0070062 // GO:0005737 // GO:0005856 // GO:0016020 // GO:0016021 // GO:0032421	Golgi apparatus // Golgi apparatus // microtubule organizing center // cell cortex // actin cytoskeleton // stereocilium // chloride channel complex // extracellular vesicular exosome // cytoplasm // cytoskeleton // membrane // integral component of membrane // stereocilium bundle	inferred from direct assay // inferred from electronic annotation // inferred from electronic annotation // inferred from electronic annotation // inferred from direct assay // inferred from electronic annotation // inferred from electronic annotation // inferred from direct assay // inferred from electronic annotation // inferred from electronic annotation // inferred from electronic annotation …	GO:0005247 // GO:0005515 // GO:0005244 // GO:0005254	voltage-gated chloride channel activity // protein binding // voltage-gated ion channel activity // chloride channel activity	inferred from electronic annotation // inferred from physical interaction // inferred from electronic annotation // inferred from electronic annotation	---	---	---	---	---	17019654	34	1
16942866	4.06	4.31	3.71	8	7.88	7.89	4.03	7.92	-3.9	-14.88	3e-05	0.0046591	NM_001167674_	CADM2	cell adhesion molecule 2	3p12.1	NM 001167674	RefSeq	Homo sapiens cell adhesion molecule 2 (CADM2), transcript variant 1, mRNA.	82	82	18	22	TRUE	Hs.164578	adrenal gland| bladder| brain| connective tissue| embryonic tissue| eye| lung| muscle| nerve| placenta| vascular| bladder carcinoma| chondrosarcoma| glioma| lung tumor| non-neoplasia| normal| soft tissue/muscle tissue tumor| blastocyst| fetus| juvenile| adult	chr3	+	85008132	86123579	NM_001167674_	Q8N3J6	GO:0007155 // GO:0007420 // GO:0034329 // GO:0034332 // GO:0045216	cell adhesion // brain development // cell junction assembly // adherens junction organization // cell-cell junction organization	inferred from electronic annotation // inferred from electronic annotation // traceable author statement // traceable author statement // traceable author statement	GO:0005737 // GO:0005886 // GO:0016021 // GO:0030054 // GO:0030424 // GO:0032809 // GO:0045202 // GO:0005886 // GO:0016020 // GO:0042995	cytoplasm // plasma membrane // integral component of membrane // cell junction // axon // neuronal cell body membrane // synapse // plasma membrane // membrane // cell projection	inferred from electronic annotation // traceable author statement // inferred from electronic annotation // inferred from electronic annotation // inferred from electronic annotation // inferred from electronic annotation // inferred from electronic annotation // inferred from electronic annotation // inferred from electronic annotation // inferred from electronic annotation	---	---	---	---	---	---	---	---	16942866	22	1
16911804	5.31	5.43	5.37	9.41	9.25	9.08	5.37	9.25	-3.88	-14.68	0	0	NM_020689_	SLC24A3	solute carrier family 24 (sodium/potassium/calcium exchanger), member 3	20p13	NM 020689	RefSeq	Homo sapiens solute carrier family 24 (sodium/potassium/calcium exchanger), member 3 (SLC24A3), mRNA.	100	100	22	22	TRUE	Hs.654790	bone marrow| brain| ear| embryonic tissue| eye| heart| kidney| lung| mammary gland| muscle| pancreas| pharynx| placenta| prostate| testis| thyroid| uterus| germ cell tumor| glioma| head and neck tumor| kidney tumor| lung tumor| normal| prostate cancer| soft tissue/muscle tissue tumor| uterine tumor|embryoid body| fetus| adult	chr20	+	19193290	19703545	NM_020689_	Q9HC58	GO:0006811 // GO:0006813 // GO:0006816 // GO:0035725 // GO:0055085 // GO:0006810 // GO:0006811 // GO:0006814 // GO:0055085	ion transport // potassium ion transport // calcium ion transport // sodium ion transmembrane transport // transmembrane transport // transport // ion transport // sodium ion transport // transmembrane transport	traceable author statement // inferred from electronic annotation // inferred from electronic annotation // inferred from electronic annotation // traceable author statement // inferred from electronic annotation // inferred from electronic annotation // inferred from electronic annotation // inferred from electronic annotation	GO:0005886 // GO:0016021 // GO:0016020	plasma membrane // integral component of membrane // membrane	traceable author statement // inferred from electronic annotation // inferred from electronic annotation	GO:0008273 // GO:0015293 // GO:0015297	calcium, potassium:sodium antiporter activity // symporter activity // antiporter activity	inferred from electronic annotation // inferred from electronic annotation // inferred from electronic annotation	---	---	---	---	---	16911804	22	1
16696811	5.34	5.49	5.72	8.76	9.16	10.19	5.52	9.37	-3.85	-14.44	0.00093	0.0196377	NM_004673_	ANGPTL1	angiopoietin-like 1	1q25.2	NM 004673	RefSeq	Homo sapiens angiopoietin-like 1 (ANGPTL1), mRNA.	100	93	26	26	FALSE	Hs.591474	adipose tissue| adrenal gland| brain| cervix| connective tissue| eye| heart| intestine| kidney| liver| lung| lymph node| mouth| muscle| ovary| pancreas| placenta| prostate| spleen| stomach| testis| thymus| thyroid| trachea| umbilical cord| uterus| vascular| gastrointestinal tumor| germ cell tumor| head and neck tumor| leukemia| lung tumor| lymphoma| non-neoplasia| normal| pancreatic tumor| soft t…	chr1	-	178818670	178840215	NM_004673_	O95841	GO:0007169	transmembrane receptor protein tyrosine kinase signaling pathway	inferred from electronic annotation	GO:0005615 // GO:0070062 // GO:0005576	extracellular space // extracellular vesicular exosome // extracellular region	inferred from direct assay // inferred from direct assay // inferred from electronic annotation	GO:0005102 // GO:0005102	receptor binding // receptor binding	inferred from electronic annotation // traceable author statement	---	---	---	---	---	16696811	28	1
16861997	8.2	8.31	8.43	11.7	11.73	12.91	8.31	12.11	-3.8	-13.95	0.0007	0.0172031	NM_003407_	ZFP36	ZFP36 ring finger protein	19q13.1	NM 003407	RefSeq	Homo sapiens ZFP36 ring finger protein (ZFP36), mRNA.	100	100	18	18	TRUE	Hs.534052	adipose tissue| adrenal gland| ascites| bladder| blood| bone| bone marrow| brain| cervix| connective tissue| embryonic tissue| eye| heart| intestine| kidney| liver| lung| lymph| lymph node| mammary gland| muscle| nerve| ovary| pancreas| pharynx| pituitary gland| placenta| prostate| skin| spleen| stomach| testis| thymus| thyroid| uterus| vascular| bladder carcinoma| breast (mammary gland) tumor| c…	chr19	+	39897487	39900045	NM_003407_	P26651	GO:0000122 // GO:0000288 // GO:0006402 // GO:0010467 // GO:0016070 // GO:0016071 // GO:0032680 // GO:0035278 // GO:0042594 // GO:0060213 // GO:0070935 // GO:1900153 // GO:0006402 // GO:0000122 // GO:0000288 // GO:0000289 // GO:0006357 // GO:0035278 // GO:0043488 // GO:0045638 // GO:0050728 // GO:0050779 // GO:1900153	negative regulation of transcription from RNA polymerase II promoter // nuclear-transcribed mRNA catabolic process, deadenylation-dependent decay // mRNA catabolic process // gene expression // RNA metabolic process // mRNA metabolic process // regulation of tumor necrosis factor production // negative regulation of translation involved in gene silencing by miRNA // response to starvation // posi…	inferred from mutant phenotype // inferred from direct assay // inferred from direct assay // traceable author statement // traceable author statement // traceable author statement // inferred from direct assay // inferred from sequence or structural similarity // inferred from direct assay // inferred from direct assay // inferred from direct assay // inferred from sequence or structural similar…	GO:0005634 // GO:0005737 // GO:0005829 // GO:0005829 // GO:0010494 // GO:0005634 // GO:0005737 // GO:0005737 // GO:0005829	nucleus // cytoplasm // cytosol // cytosol // cytoplasmic stress granule // nucleus // cytoplasm // cytoplasm // cytosol	inferred from direct assay // inferred from direct assay // inferred from direct assay // traceable author statement // inferred from direct assay // inferred from electronic annotation // inferred from electronic annotation // traceable author statement // inferred from electronic annotation	GO:0003677 // GO:0003727 // GO:0003729 // GO:0005515 // GO:0017091 // GO:0017091 // GO:0019901 // GO:0019957 // GO:0044822 // GO:0046872 // GO:0071889 // GO:0003729 // GO:0017091 // GO:0035925	DNA binding // single-stranded RNA binding // mRNA binding // protein binding // AU-rich element binding // AU-rich element binding // protein kinase binding // C-C chemokine binding // poly(A) RNA binding // metal ion binding // 14-3-3 protein binding // mRNA binding // AU-rich element binding // mRNA 3'-UTR AU-rich region binding	inferred from electronic annotation // traceable author statement // inferred from direct assay // inferred from physical interaction // inferred from direct assay // inferred from mutant phenotype // inferred from physical interaction // inferred from physical interaction // inferred from direct assay // inferred from electronic annotation // inferred from direct assay // inferred from electroni…	---	---	---	---	---	16861997	18	1
17125288	4.32	6.18	4.29	8.49	8.78	8.88	4.93	8.72	-3.78	-13.76	0.00399	0.0410722	NR_026558_	AQP7P3	aquaporin 7 pseudogene 3	9p12	NR 026558	RefSeq	Homo sapiens aquaporin 7 pseudogene 3 (AQP7P3), non-coding RNA.	100	100	23	23	TRUE	Hs.743215	adipose tissue| adrenal gland| brain| eye| heart| kidney| liver| mammary gland| muscle| pharynx| prostate| stomach| testis| uterus|adrenal tumor| breast (mammary gland) tumor| gastrointestinal tumor| germ cell tumor| head and neck tumor| kidney tumor| normal| fetus| adult	chrU	+	1	413	---	---	GO:0006810	transport	inferred from electronic annotation	GO:0016021 // GO:0070062	integral component of membrane // extracellular vesicular exosome	inferred from electronic annotation // inferred from direct assay	GO:0005215	transporter activity	inferred from electronic annotation	---	---	---	---	---	17125288	23	3
16856299	7	6.83	6.95	10.34	10.51	11.27	6.93	10.71	-3.78	-13.74	0.0002	0.00967719	NM_001928_	CFD	complement factor D (adipsin)	19p13.3	NM 001928	RefSeq	Homo sapiens complement factor D (adipsin) (CFD), mRNA.	100	100	18	18	TRUE	Hs.155597	adipose tissue| adrenal gland| ascites| blood| bone| bone marrow| brain| cervix| connective tissue| eye| heart| intestine| kidney| liver| lung| mammary gland| mouth| muscle| nerve| ovary| pancreas| pharynx| placenta| prostate| skin| spleen| stomach| testis| thymus| uterus| vascular| bladder carcinoma| cervical tumor| chondrosarcoma| colorectal tumor| gastrointestinal tumor| germ cell tumor| gliom…	chr19	+	859665	863624	NM_001928_	P00746	GO:0002576 // GO:0006508 // GO:0006956 // GO:0006957 // GO:0007596 // GO:0030168 // GO:0045087 // GO:0002376 // GO:0006508 // GO:0006957 // GO:0045087	platelet degranulation // proteolysis // complement activation // complement activation, alternative pathway // blood coagulation // platelet activation // innate immune response // immune system process // proteolysis // complement activation, alternative pathway // innate immune response	traceable author statement // inferred from electronic annotation // traceable author statement // traceable author statement // traceable author statement // traceable author statement // traceable author statement // inferred from electronic annotation // traceable author statement // inferred from electronic annotation // inferred from electronic annotation	GO:0005576 // GO:0005615 // GO:0031093 // GO:0070062 // GO:0005576	extracellular region // extracellular space // platelet alpha granule lumen // extracellular vesicular exosome // extracellular region	traceable author statement // inferred from electronic annotation // traceable author statement // inferred from direct assay // inferred from electronic annotation	GO:0004252 // GO:0008236 // GO:0003824 // GO:0004252 // GO:0008233 // GO:0008236 // GO:0016787	serine-type endopeptidase activity // serine-type peptidase activity // catalytic activity // serine-type endopeptidase activity // peptidase activity // serine-type peptidase activity // hydrolase activity	inferred from electronic annotation // traceable author statement // inferred from electronic annotation // traceable author statement // inferred from electronic annotation // inferred from electronic annotation // inferred from electronic annotation	---	---	---	---	---	16856299	18	1
17008404	8.86	9.74	8.14	12.71	12.84	12.5	8.91	12.69	-3.77	-13.68	0.00135	0.0236515	NM_006789_	APOBEC2	apolipoprotein B mRNA editing enzyme, catalytic polypeptide-like 2	6p21	NM 006789	RefSeq	Homo sapiens apolipoprotein B mRNA editing enzyme, catalytic polypeptide-like 2 (APOBEC2), mRNA.	100	100	23	23	TRUE	Hs.555915	brain| eye| heart| liver| lung| muscle| nerve| pancreas| placenta| prostate| testis| germ cell tumor| non-neoplasia| normal| soft tissue/muscle tissue tumor| fetus| adult	chr6	+	41020940	41032630	NM_006789_	Q9Y235	GO:0006397 // GO:0009972 // GO:0016556 // GO:0080111	mRNA processing // cytidine deamination // mRNA modification // DNA demethylation	inferred from electronic annotation // traceable author statement // inferred from electronic annotation // inferred from direct assay	---	---	---	GO:0003723 // GO:0004126 // GO:0008270 // GO:0003824 // GO:0016787 // GO:0016814 // GO:0046872	RNA binding // cytidine deaminase activity // zinc ion binding // catalytic activity // hydrolase activity // hydrolase activity, acting on carbon-nitrogen (but not peptide) bonds, in cyclic amidines // metal ion binding	traceable author statement // traceable author statement // inferred from electronic annotation // inferred from electronic annotation // inferred from electronic annotation // inferred from electronic annotation // inferred from electronic annotation	---	---	---	---	---	17008404	23	1
16823928	6.42	6.75	6.65	10.16	10.28	10.65	6.61	10.36	-3.76	-13.52	3e-05	0.0046591	NM_004862_	LITAF	lipopolysaccharide-induced TNF factor	16p13.13	NM 004862	RefSeq	Homo sapiens lipopolysaccharide-induced TNF factor (LITAF), transcript variant 1, mRNA.	83	83	15	18	TRUE	Hs.459940	adipose tissue| adrenal gland| ascites| bladder| blood| bone| bone marrow| brain| cervix| connective tissue| ear| embryonic tissue| esophagus| eye| heart| intestine| kidney| larynx| liver| lung| lymph| lymph node| mammary gland| mouth| muscle| nerve| ovary| pancreas| parathyroid| pharynx| pituitary gland| placenta| prostate| salivary gland| skin| spleen| stomach| testis| thymus| thyroid| tonsil| …	chr16	-	11641578	11681322	NM_004862_	Q99732	GO:0001817 // GO:0006351 // GO:0006357 // GO:0006915 // GO:0007165 // GO:0007568 // GO:0042347 // GO:0043123 // GO:0071222 // GO:0006355 // GO:0008219 // GO:0032496	regulation of cytokine production // transcription, DNA-templated // regulation of transcription from RNA polymerase II promoter // apoptotic process // signal transduction // aging // negative regulation of NF-kappaB import into nucleus // positive regulation of I-kappaB kinase/NF-kappaB signaling // cellular response to lipopolysaccharide // regulation of transcription, DNA-templated // cell de…	inferred from electronic annotation // inferred from electronic annotation // traceable author statement // inferred from electronic annotation // inferred from mutant phenotype // inferred from electronic annotation // inferred from electronic annotation // inferred from mutant phenotype // inferred from electronic annotation // inferred from electronic annotation // inferred from electronic ann…	GO:0005634 // GO:0005730 // GO:0005737 // GO:0005765 // GO:0005794 // GO:0005794 // GO:0005886 // GO:0043231 // GO:0005764 // GO:0005765 // GO:0016020	nucleus // nucleolus // cytoplasm // lysosomal membrane // Golgi apparatus // Golgi apparatus // plasma membrane // intracellular membrane-bounded organelle // lysosome // lysosomal membrane // membrane	inferred from direct assay // inferred from direct assay // inferred from direct assay // inferred from direct assay // inferred from direct assay // inferred from mutant phenotype // inferred from mutant phenotype // inferred from direct assay // inferred from electronic annotation // inferred from electronic annotation // inferred from electronic annotation	GO:0004871 // GO:0005515 // GO:0050699	signal transducer activity // protein binding // WW domain binding	inferred from mutant phenotype // inferred from physical interaction // inferred from physical interaction	---	---	---	---	---	16823928	18	1
17087779	6	5.85	5.55	9.3	9.64	9.73	5.8	9.56	-3.76	-13.52	4e-05	0.00510812	NR_024011_	LOC286367	FP944	9q31.1	NR 024011	RefSeq	Homo sapiens FP944 (LOC286367), long non-coding RNA.	100	100	22	22	TRUE	Hs.720355	adrenal gland| brain| embryonic tissue| eye| heart| lung| muscle| nerve| ovary| pancreas| prostate| thymus| thyroid| uterus| vascular| non-neoplasia| normal| ovarian tumor| pancreatic tumor| primitive neuroectodermal tumor of the CNS| fetus| infant| adult	chr9	+	107536633	107540045	NR_024011_	Q71RE8	---	---	---	---	---	---	---	---	---	---	---	---	---	---	17087779	22	1
16682016	6.15	6.17	6.56	10.32	10.47	9.35	6.3	10.04	-3.75	-13.45	0.00056	0.0153534	NM_024758_	AGMAT	agmatine ureohydrolase (agmatinase)	1p36.21	NM 024758	RefSeq	Homo sapiens agmatine ureohydrolase (agmatinase) (AGMAT), mRNA.	100	100	24	24	FALSE	Hs.461532	adrenal gland| ascites| bladder| blood| brain| connective tissue| intestine| kidney| liver| lung| lymph node| mammary gland| muscle| ovary| placenta| prostate| skin| stomach| breast (mammary gland) tumor| colorectal tumor| gastrointestinal tumor| liver tumor| non-neoplasia| normal| ovarian tumor| prostate cancer| skin tumor| fetus| juvenile| adult	chr1	-	15898194	15911605	NM_024758_	Q9BSE5	GO:0006595 // GO:0008295 // GO:0033388 // GO:0034641 // GO:0044281 // GO:0097055 // GO:0009446	polyamine metabolic process // spermidine biosynthetic process // putrescine biosynthetic process from arginine // cellular nitrogen compound metabolic process // small molecule metabolic process // agmatine biosynthetic process // putrescine biosynthetic process	traceable author statement // inferred from electronic annotation // inferred from electronic annotation // traceable author statement // traceable author statement // traceable author statement // inferred from electronic annotation	GO:0005739 // GO:0070062 // GO:0005739	mitochondrion // extracellular vesicular exosome // mitochondrion	traceable author statement // inferred from direct assay // inferred from electronic annotation	GO:0008783 // GO:0046872 // GO:0016787 // GO:0016813	agmatinase activity // metal ion binding // hydrolase activity // hydrolase activity, acting on carbon-nitrogen (but not peptide) bonds, in linear amidines	inferred from electronic annotation // inferred from electronic annotation // inferred from electronic annotation // inferred from electronic annotation	HumanCyc // HumanCyc // MetaCyc // MetaCyc // MetaCyc	PWY0-823 // PWY-40 // PWY-6305 // PWY0-823 // PWY-40	---	---	---	16682016	24	1
17057966	5.43	5.6	5.77	9.43	9.71	8.9	5.6	9.35	-3.75	-13.43	0.00013	0.00809666	NM_001258459_	PHKG1	phosphorylase kinase, gamma 1 (muscle)	7p11.2	NM 001258459	RefSeq	Homo sapiens phosphorylase kinase, gamma 1 (muscle) (PHKG1), transcript variant 1, mRNA.	67	67	10	15	TRUE	Hs.730821	adrenal gland| brain| connective tissue| eye| heart| intestine| kidney| lung| mammary gland| mouth| muscle| ovary| placenta| prostate| salivary gland| thyroid| breast (mammary gland) tumor| chondrosarcoma| germ cell tumor| head and neck tumor| kidney tumor| non-neoplasia| normal| ovarian tumor| fetus| adult	chr7	-	56148440	56160689	NM_001258459_	Q16816	GO:0005975 // GO:0005978 // GO:0005980 // GO:0006006 // GO:0006468 // GO:0044281 // GO:0005975 // GO:0005975 // GO:0005977 // GO:0016310	carbohydrate metabolic process // glycogen biosynthetic process // glycogen catabolic process // glucose metabolic process // protein phosphorylation // small molecule metabolic process // carbohydrate metabolic process // carbohydrate metabolic process // glycogen metabolic process // phosphorylation	traceable author statement // inferred from electronic annotation // traceable author statement // traceable author statement // inferred from electronic annotation // traceable author statement // inferred from electronic annotation // non-traceable author statement // inferred from electronic annotation // inferred from electronic annotation	GO:0005829 // GO:0005964	cytosol // phosphorylase kinase complex	traceable author statement // inferred from electronic annotation	GO:0004689 // GO:0005516 // GO:0005524 // GO:0019899 // GO:0050321 // GO:0000166 // GO:0004672 // GO:0004674 // GO:0016301 // GO:0016740 // GO:0016772	phosphorylase kinase activity // calmodulin binding // ATP binding // enzyme binding // tau-protein kinase activity // nucleotide binding // protein kinase activity // protein serine/threonine kinase activity // kinase activity // transferase activity // transferase activity, transferring phosphorus-containing groups	inferred from electronic annotation // inferred from electronic annotation // inferred from electronic annotation // inferred from electronic annotation // inferred from electronic annotation // inferred from electronic annotation // inferred from electronic annotation // inferred from electronic annotation // inferred from electronic annotation // inferred from electronic annotation // inferred …	GenMAPP	Glycogen Metabolism	---	---	---	17057966	15	1
16883794	6.26	7.08	5.77	9.97	10.25	10.13	6.37	10.12	-3.75	-13.42	0.00065	0.0167077	NM_144632_	TMEM182	transmembrane protein 182	2q12.1	NM 144632	RefSeq	Homo sapiens transmembrane protein 182 (TMEM182), mRNA.	70	70	16	23	TRUE	Hs.436203	bone| bone marrow| brain| embryonic tissue| eye| heart| kidney| liver| lung| lymph node| mammary gland| mouth| muscle| pancreas| pituitary gland| placenta| prostate| skin| stomach| testis| breast (mammary gland) tumor| gastrointestinal tumor| germ cell tumor| head and neck tumor| leukemia| lung tumor| lymphoma| normal| primitive neuroectodermal tumor of the CNS| prostate cancer| skin tumor|embryo…	chr2	+	103353367	103460352	NM_144632_	Q6ZP80	---	---	---	GO:0016021 // GO:0016020	integral component of membrane // membrane	inferred from electronic annotation // inferred from electronic annotation	---	---	---	---	---	---	---	---	16883794	23	1
17072144	6.43	6.62	6.17	10.3	10.29	9.87	6.41	10.15	-3.74	-13.41	4e-05	0.00510812	NM_001283012_	DEPTOR	DEP domain containing MTOR-interacting protein	8q24.12	NM 001283012	RefSeq	Homo sapiens DEP domain containing MTOR-interacting protein (DEPTOR), transcript variant 2, mRNA.	50	50	10	20	TRUE	Hs.112981	adipose tissue| adrenal gland| blood| bone| bone marrow| brain| cervix| connective tissue| ear| eye| heart| intestine| kidney| liver| lung| mammary gland| mouth| muscle| nerve| ovary| pancreas| placenta| prostate| salivary gland| skin| spleen| stomach| testis| thyroid| trachea| uterus| breast (mammary gland) tumor| cervical tumor| chondrosarcoma| colorectal tumor| gastrointestinal tumor| germ cel…	chr8	+	120879659	121063157	NM_001283012_	Q8TB45	GO:0006469 // GO:0032007 // GO:0035556 // GO:0045792 // GO:2001236	negative regulation of protein kinase activity // negative regulation of TOR signaling // intracellular signal transduction // negative regulation of cell size // regulation of extrinsic apoptotic signaling pathway	inferred from mutant phenotype // inferred from mutant phenotype // inferred from electronic annotation // inferred from mutant phenotype // inferred from mutant phenotype	GO:0005622	intracellular	inferred from direct assay	GO:0005515	protein binding	inferred from physical interaction	---	---	---	---	---	17072144	20	1
16760257	5.97	5.84	6.01	9.75	9.55	9.74	5.94	9.68	-3.74	-13.38	0	0	NM_000552_	VWF	von Willebrand factor	12p13.3	NM 000552	RefSeq	Homo sapiens von Willebrand factor (VWF), mRNA.	100	85	33	33	FALSE	Hs.440848	adipose tissue| adrenal gland| blood| bone| brain| connective tissue| esophagus| eye| heart| intestine| kidney| larynx| liver| lung| lymph node| mammary gland| mouth| muscle| nerve| ovary| pancreas| pharynx| placenta| prostate| skin| spleen| stomach| testis| thymus| thyroid| trachea| umbilical cord| uterus| vascular|adrenal tumor| breast (mammary gland) tumor| chondrosarcoma| colorectal tumor| es…	chr12	-	6058040	6233936	NM_000552_	P04275	GO:0001889 // GO:0001890 // GO:0002576 // GO:0007155 // GO:0007596 // GO:0007596 // GO:0007597 // GO:0007599 // GO:0009611 // GO:0030168 // GO:0030168 // GO:0030168 // GO:0030198 // GO:0031589 // GO:0051260 // GO:0007155 // GO:0007596 // GO:0007599	liver development // placenta development // platelet degranulation // cell adhesion // blood coagulation // blood coagulation // blood coagulation, intrinsic pathway // hemostasis // response to wounding // platelet activation // platelet activation // platelet activation // extracellular matrix organization // cell-substrate adhesion // protein homooligomerization // cell adhesion // blood coag…	inferred from electronic annotation // inferred from electronic annotation // traceable author statement // inferred from direct assay // inferred from mutant phenotype // traceable author statement // traceable author statement // inferred from mutant phenotype // traceable author statement // inferred from direct assay // non-traceable author statement // traceable author statement // traceable…	GO:0005576 // GO:0005576 // GO:0005576 // GO:0005578 // GO:0005783 // GO:0009897 // GO:0031012 // GO:0031091 // GO:0031093 // GO:0033093 // GO:0070062 // GO:0005576	extracellular region // extracellular region // extracellular region // proteinaceous extracellular matrix // endoplasmic reticulum // external side of plasma membrane // extracellular matrix // platelet alpha granule // platelet alpha granule lumen // Weibel-Palade body // extracellular vesicular exosome // extracellular region	inferred from direct assay // non-traceable author statement // traceable author statement // inferred from electronic annotation // inferred from direct assay // inferred from electronic annotation // inferred from direct assay // non-traceable author statement // traceable author statement // inferred from direct assay // inferred from direct assay // inferred from electronic annotation	GO:0001948 // GO:0002020 // GO:0002020 // GO:0005178 // GO:0005515 // GO:0005518 // GO:0019865 // GO:0042802 // GO:0042803 // GO:0047485 // GO:0051087	glycoprotein binding // protease binding // protease binding // integrin binding // protein binding // collagen binding // immunoglobulin binding // identical protein binding // protein homodimerization activity // protein N-terminus binding // chaperone binding	inferred from direct assay // inferred from direct assay // inferred from physical interaction // inferred from physical interaction // inferred from physical interaction // inferred from direct assay // inferred from direct assay // inferred from physical interaction // inferred from direct assay // inferred from physical interaction // inferred from direct assay	GenMAPP	Blood Clotting Cascade	---	---	---	16760257	39	1
16672505	7.82	7.77	7.34	11.69	11.65	10.81	7.64	11.38	-3.74	-13.37	0.00034	0.0121431	NM_000702_	ATP1A2	ATPase, Na+/K+ transporting, alpha 2 polypeptide	1q23.2	NM 000702	RefSeq	Homo sapiens ATPase, Na+/K+ transporting, alpha 2 polypeptide (ATP1A2), mRNA.	100	76	13	13	FALSE	Hs.34114	adipose tissue| adrenal gland| blood| brain| cervix| ear| embryonic tissue| eye| heart| intestine| kidney| larynx| liver| lung| mammary gland| mouth| muscle| nerve| ovary| pharynx| placenta| prostate| testis| thymus| trachea| uterus| germ cell tumor| glioma| head and neck tumor| kidney tumor| leukemia| non-neoplasia| normal| ovarian tumor| prostate cancer| soft tissue/muscle tissue tumor| uterine…	chr1	+	160085520	160113381	NM_000702_	P50993	GO:0001504 // GO:0002026 // GO:0002087 // GO:0006754 // GO:0006813 // GO:0006814 // GO:0006940 // GO:0006942 // GO:0008217 // GO:0008344 // GO:0008542 // GO:0015991 // GO:0019229 // GO:0034220 // GO:0035094 // GO:0035725 // GO:0035725 // GO:0040011 // GO:0045822 // GO:0045988 // GO:0051481 // GO:0055085 // GO:0071260 // GO:0086004 // GO:0006810 // GO:0006811 // GO:0006812 // GO:0006813 // GO:0006…	neurotransmitter uptake // regulation of the force of heart contraction // regulation of respiratory gaseous exchange by neurological system process // ATP biosynthetic process // potassium ion transport // sodium ion transport // regulation of smooth muscle contraction // regulation of striated muscle contraction // regulation of blood pressure // adult locomotory behavior // visual learning // …	inferred from electronic annotation // inferred from electronic annotation // inferred from electronic annotation // inferred from electronic annotation // non-traceable author statement // non-traceable author statement // inferred from electronic annotation // non-traceable author statement // inferred from electronic annotation // inferred from electronic annotation // inferred from electronic…	GO:0005737 // GO:0005768 // GO:0005886 // GO:0005886 // GO:0005890 // GO:0005901 // GO:0030315 // GO:0043197 // GO:0045202 // GO:0005886 // GO:0005890 // GO:0016020 // GO:0016021 // GO:0042383 // GO:0043005	cytoplasm // endosome // plasma membrane // plasma membrane // sodium:potassium-exchanging ATPase complex // caveola // T-tubule // dendritic spine // synapse // plasma membrane // sodium:potassium-exchanging ATPase complex // membrane // integral component of membrane // sarcolemma // neuron projection	inferred from direct assay // inferred from electronic annotation // inferred from direct assay // traceable author statement // inferred by curator // inferred from electronic annotation // inferred from electronic annotation // inferred from electronic annotation // inferred from electronic annotation // inferred from electronic annotation // inferred from electronic annotation // inferred from…	GO:0005391 // GO:0005524 // GO:0046872 // GO:0000166 // GO:0005391 // GO:0015077 // GO:0016787 // GO:0016820 // GO:0019829	sodium:potassium-exchanging ATPase activity // ATP binding // metal ion binding // nucleotide binding // sodium:potassium-exchanging ATPase activity // monovalent inorganic cation transmembrane transporter activity // hydrolase activity // hydrolase activity, acting on acid anhydrides, catalyzing transmembrane movement of substances // cation-transporting ATPase activity	inferred from mutant phenotype // inferred from electronic annotation // inferred from electronic annotation // inferred from electronic annotation // inferred from electronic annotation // inferred from electronic annotation // inferred from electronic annotation // inferred from electronic annotation // inferred from electronic annotation	---	---	---	---	---	16672505	17	1
16819794	5.18	5.17	5.02	8.97	9.03	8.57	5.12	8.86	-3.73	-13.3	2e-05	0.00408	NM_001795_	CDH5	cadherin 5, type 2 (vascular endothelium)	16q22.1	NM 001795	RefSeq	Homo sapiens cadherin 5, type 2 (vascular endothelium) (CDH5), mRNA.	93	93	26	28	TRUE	Hs.76206	bone| brain| connective tissue| ear| embryonic tissue| eye| heart| intestine| kidney| lung| mammary gland| mouth| muscle| nerve| ovary| pancreas| pharynx| placenta| prostate| spleen| stomach| testis| thymus| thyroid| trachea| umbilical cord| uterus| vascular| breast (mammary gland) tumor| chondrosarcoma| gastrointestinal tumor| germ cell tumor| glioma| head and neck tumor| kidney tumor| lung tumo…	chr16	+	66400525	66438716	NM_001795_	P33151	GO:0001955 // GO:0007156 // GO:0008285 // GO:0034329 // GO:0034332 // GO:0045216 // GO:2000114 // GO:0007155 // GO:0007156 // GO:2000114	blood vessel maturation // homophilic cell adhesion // negative regulation of cell proliferation // cell junction assembly // adherens junction organization // cell-cell junction organization // regulation of establishment of cell polarity // cell adhesion // homophilic cell adhesion // regulation of establishment of cell polarity	inferred from electronic annotation // inferred from electronic annotation // inferred from electronic annotation // traceable author statement // traceable author statement // traceable author statement // inferred from mutant phenotype // inferred from electronic annotation // traceable author statement // inferred from electronic annotation	GO:0005886 // GO:0005911 // GO:0005923 // GO:0016020 // GO:0016021 // GO:0030054 // GO:0005886 // GO:0005911 // GO:0016020 // GO:0030054 // GO:0071944	plasma membrane // cell-cell junction // tight junction // membrane // integral component of membrane // cell junction // plasma membrane // cell-cell junction // membrane // cell junction // cell periphery	traceable author statement // inferred from direct assay // inferred from electronic annotation // traceable author statement // inferred from electronic annotation // inferred from sequence or structural similarity // inferred from electronic annotation // inferred from electronic annotation // inferred from electronic annotation // inferred from electronic annotation // inferred from electronic…	GO:0005102 // GO:0005509 // GO:0005515 // GO:0008013 // GO:0019903 // GO:0044325 // GO:0046872	receptor binding // calcium ion binding // protein binding // beta-catenin binding // protein phosphatase binding // ion channel binding // metal ion binding	inferred from physical interaction // inferred from electronic annotation // inferred from physical interaction // inferred from physical interaction // inferred from electronic annotation // inferred from physical interaction // inferred from electronic annotation	---	---	---	---	---	16819794	28	1
16669278	6.04	6.51	6.12	9.72	9.51	10.57	6.22	9.93	-3.71	-13.09	0.00047	0.0142581	NM_017709_	FAM46C	family with sequence similarity 46, member C	1p12	NM 017709	RefSeq	Homo sapiens family with sequence similarity 46, member C (FAM46C), mRNA.	100	100	15	15	FALSE	Hs.356216	bladder| blood| bone marrow| brain| connective tissue| embryonic tissue| eye| heart| intestine| kidney| liver| lung| lymph node| mammary gland| muscle| pancreas| parathyroid| pharynx| pituitary gland| placenta| prostate| salivary gland| skin| spleen| stomach| testis| thymus| thyroid| trachea| umbilical cord| uterus| vascular| breast (mammary gland) tumor| colorectal tumor| gastrointestinal tumor|…	chr1	+	118148556	118171011	NM_017709_	Q5VWP2	---	---	---	---	---	---	---	---	---	---	---	---	---	---	16669278	15	1
16676167	6.71	6.42	6.93	10.08	10.12	10.87	6.69	10.36	-3.67	-12.72	0.00025	0.0105672	NM_002725_	PRELP	proline/arginine-rich end leucine-rich repeat protein	1q32	NM 002725	RefSeq	Homo sapiens proline/arginine-rich end leucine-rich repeat protein (PRELP), transcript variant 1, mRNA.	100	100	24	24	FALSE	Hs.632481	adipose tissue| adrenal gland| bone| brain| connective tissue| esophagus| eye| heart| intestine| kidney| liver| lung| mammary gland| muscle| ovary| pancreas| parathyroid| pharynx| placenta| prostate| skin| spleen| stomach| testis| trachea| uterus|adrenal tumor| breast (mammary gland) tumor| chondrosarcoma| esophageal tumor| gastrointestinal tumor| germ cell tumor| glioma| lung tumor| non-neoplasi…	chr1	+	203444883	203460480	NM_002725_	P51888	GO:0001501 // GO:0005975 // GO:0007569 // GO:0018146 // GO:0030203 // GO:0042339 // GO:0042340 // GO:0044281	skeletal system development // carbohydrate metabolic process // cell aging // keratan sulfate biosynthetic process // glycosaminoglycan metabolic process // keratan sulfate metabolic process // keratan sulfate catabolic process // small molecule metabolic process	traceable author statement // traceable author statement // inferred from electronic annotation // traceable author statement // traceable author statement // traceable author statement // traceable author statement // traceable author statement	GO:0005576 // GO:0005578 // GO:0005796 // GO:0031012 // GO:0031012 // GO:0043202 // GO:0070062 // GO:0005576 // GO:0005578	extracellular region // proteinaceous extracellular matrix // Golgi lumen // extracellular matrix // extracellular matrix // lysosomal lumen // extracellular vesicular exosome // extracellular region // proteinaceous extracellular matrix	traceable author statement // inferred from electronic annotation // traceable author statement // inferred from direct assay // inferred from sequence or structural similarity // traceable author statement // inferred from direct assay // inferred from electronic annotation // traceable author statement	GO:0005201 // GO:0008201 // GO:0005201	extracellular matrix structural constituent // heparin binding // extracellular matrix structural constituent	inferred from electronic annotation // inferred from electronic annotation // traceable author statement	---	---	---	---	---	16676167	24	1
16762470	6.99	7.54	7.15	11.05	11.18	10.4	7.23	10.87	-3.65	-12.53	0.00023	0.0101682	NM_030762_	BHLHE41	basic helix-loop-helix family, member e41	12p12.1	NM 030762	RefSeq	Homo sapiens basic helix-loop-helix family, member e41 (BHLHE41), mRNA.	100	86	24	24	FALSE	Hs.177841	adrenal gland| bladder| bone| brain| connective tissue| eye| heart| intestine| kidney| liver| lung| lymph node| muscle| ovary| pancreas| parathyroid| pituitary gland| placenta| prostate| skin| testis| thyroid| uterus| vascular|adrenal tumor| bladder carcinoma| chondrosarcoma| colorectal tumor| germ cell tumor| glioma| head and neck tumor| kidney tumor| liver tumor| lung tumor| lymphoma| non-neopl…	chr12	-	26272959	26278060	NM_030762_	Q9C0J9	GO:0000122 // GO:0006366 // GO:0008283 // GO:0009887 // GO:0010832 // GO:0010944 // GO:0030154 // GO:0032922 // GO:0045892 // GO:0006351 // GO:0006355 // GO:0007623 // GO:0010832 // GO:0010944 // GO:0048511	negative regulation of transcription from RNA polymerase II promoter // transcription from RNA polymerase II promoter // cell proliferation // organ morphogenesis // negative regulation of myotube differentiation // negative regulation of transcription by competitive promoter binding // cell differentiation // circadian regulation of gene expression // negative regulation of transcription, DNA-te…	inferred from direct assay // inferred from electronic annotation // non-traceable author statement // non-traceable author statement // inferred from sequence or structural similarity // inferred from sequence or structural similarity // non-traceable author statement // inferred from electronic annotation // inferred from sequence or structural similarity // inferred from electronic annotation …	GO:0005634	nucleus	inferred from electronic annotation	GO:0000978 // GO:0001078 // GO:0001102 // GO:0001191 // GO:0003705 // GO:0003714 // GO:0005515 // GO:0042803 // GO:0042826 // GO:0043425 // GO:0043425 // GO:0043426 // GO:0046982 // GO:0046982 // GO:0070888 // GO:0070888 // GO:0000978 // GO:0000981 // GO:0001078 // GO:0001102 // GO:0001191 // GO:0003677 // GO:0003705 // GO:0042803 // GO:0042826 // GO:0043425 // GO:0043426 // GO:0046982 // GO:0046…	RNA polymerase II core promoter proximal region sequence-specific DNA binding // RNA polymerase II core promoter proximal region sequence-specific DNA binding transcription factor activity involved in negative regulation of transcription // RNA polymerase II activating transcription factor binding // RNA polymerase II transcription factor binding transcription factor activity involved in negative…	inferred from sequence or structural similarity // inferred from sequence or structural similarity // inferred from sequence or structural similarity // inferred from sequence or structural similarity // inferred from sequence or structural similarity // inferred from direct assay // inferred from physical interaction // inferred from sequence or structural similarity // inferred from sequence or…	---	---	---	---	---	16762470	28	1
17037192	5.34	5.48	5.82	9.27	9.13	9.16	5.55	9.19	-3.64	-12.49	2e-05	0.00408	NM_021983_	HLA-DRB4	major histocompatibility complex, class II, DR beta 4	6p21.3	NM 021983	RefSeq	Homo sapiens major histocompatibility complex, class II, DR beta 4 (HLA-DRB4), mRNA.	86	86	24	28	TRUE	Hs.716081 // Hs.696211	blood| brain| intestine| lung| lymph| tonsil| vascular| colorectal tumor| glioma| lymphoma| normal| adult // adipose tissue| adrenal gland| ascites| bladder| blood| bone| bone marrow| brain| cervix| connective tissue| esophagus| eye| heart| intestine| kidney| larynx| liver| lung| lymph| lymph node| mammary gland| mouth| muscle| nerve| ovary| pancreas| parathyroid| pharynx| pituitary gland| placen…	chr6_mcf_hap5	-	3882321	3897292	NM_021983_	P04229	GO:0002381 // GO:0002437 // GO:0002455 // GO:0002503 // GO:0002862 // GO:0006955 // GO:0007165 // GO:0016045 // GO:0019221 // GO:0019886 // GO:0031295 // GO:0032673 // GO:0032689 // GO:0035774 // GO:0042088 // GO:0042130 // GO:0050852 // GO:0051262 // GO:0060333 // GO:2001179 // GO:0002376 // GO:0002437 // GO:0002504 // GO:0006955 // GO:0019882 // GO:0002381 // GO:0002455 // GO:0006955 // GO:0006…	immunoglobulin production involved in immunoglobulin mediated immune response // inflammatory response to antigenic stimulus // humoral immune response mediated by circulating immunoglobulin // peptide antigen assembly with MHC class II protein complex // negative regulation of inflammatory response to antigenic stimulus // immune response // signal transduction // detection of bacterium // cytok…	inferred from sequence or structural similarity // inferred from direct assay // inferred from sequence or structural similarity // inferred from direct assay // inferred from direct assay // inferred from sequence or structural similarity // non-traceable author statement // inferred from sequence or structural similarity // traceable author statement // traceable author statement // traceable a…	GO:0000139 // GO:0005765 // GO:0005765 // GO:0005886 // GO:0005887 // GO:0009897 // GO:0012507 // GO:0030658 // GO:0030666 // GO:0030669 // GO:0031902 // GO:0032588 // GO:0042613 // GO:0042613 // GO:0071556 // GO:0005764 // GO:0005765 // GO:0005768 // GO:0005783 // GO:0005789 // GO:0005794 // GO:0005886 // GO:0010008 // GO:0016020 // GO:0016021 // GO:0031902 // GO:0042613 // GO:0070062 // GO:0009…	Golgi membrane // lysosomal membrane // lysosomal membrane // plasma membrane // integral component of plasma membrane // external side of plasma membrane // ER to Golgi transport vesicle membrane // transport vesicle membrane // endocytic vesicle membrane // clathrin-coated endocytic vesicle membrane // late endosome membrane // trans-Golgi network membrane // MHC class II protein complex // MHC…	traceable author statement // inferred from direct assay // traceable author statement // traceable author statement // traceable author statement // inferred from sequence or structural similarity // traceable author statement // traceable author statement // traceable author statement // traceable author statement // inferred from direct assay // traceable author statement // inferred from dire…	GO:0005515 // GO:0032395 // GO:0042605 // GO:0042605 // GO:0023026 // GO:0032395	protein binding // MHC class II receptor activity // peptide antigen binding // peptide antigen binding // MHC class II protein complex binding // MHC class II receptor activity	inferred from physical interaction // traceable author statement // inferred from direct assay // inferred from sequence or structural similarity // inferred from direct assay // non-traceable author statement	---	---	---	---	---	17037192	28	3
16740778	6.37	6.19	6.63	10.68	10.66	8.76	6.4	10.03	-3.64	-12.43	0.005	0.0463904	NM_001532_	SLC29A2	solute carrier family 29 (equilibrative nucleoside transporter), member 2	11q13	NM 001532	RefSeq	Homo sapiens solute carrier family 29 (equilibrative nucleoside transporter), member 2 (SLC29A2), mRNA.	100	94	15	15	FALSE	Hs.569017	blood| bone| brain| cervix| embryonic tissue| eye| heart| intestine| kidney| liver| lung| mammary gland| mouth| muscle| ovary| pancreas| placenta| prostate| stomach| testis| thymus| thyroid| uterus| breast (mammary gland) tumor| cervical tumor| colorectal tumor| gastrointestinal tumor| germ cell tumor| glioma| head and neck tumor| kidney tumor| liver tumor| non-neoplasia| normal| ovarian tumor| p…	chr11	-	66129992	66139685	NM_001532_	Q14542	GO:0006139 // GO:0008283 // GO:0015858 // GO:0055085 // GO:1901642 // GO:1901642 // GO:0006810 // GO:0015858 // GO:0015858	nucleobase-containing compound metabolic process // cell proliferation // nucleoside transport // transmembrane transport // nucleoside transmembrane transport // nucleoside transmembrane transport // transport // nucleoside transport // nucleoside transport	traceable author statement // traceable author statement // inferred from direct assay // traceable author statement // inferred from electronic annotation // traceable author statement // inferred from electronic annotation // inferred from electronic annotation // traceable author statement	GO:0005730 // GO:0005886 // GO:0005887 // GO:0016323 // GO:0031965 // GO:0005634 // GO:0005886 // GO:0016020 // GO:0016021 // GO:0016323	nucleolus // plasma membrane // integral component of plasma membrane // basolateral plasma membrane // nuclear membrane // nucleus // plasma membrane // membrane // integral component of membrane // basolateral plasma membrane	traceable author statement // traceable author statement // traceable author statement // inferred from direct assay // inferred from electronic annotation // inferred from electronic annotation // inferred from electronic annotation // inferred from electronic annotation // inferred from electronic annotation // inferred from electronic annotation	GO:0005337 // GO:0005337	nucleoside transmembrane transporter activity // nucleoside transmembrane transporter activity	inferred from electronic annotation // traceable author statement	---	---	---	---	---	16740778	16	1
16816660	5.46	5.8	5.58	9.26	9.3	9.16	5.61	9.24	-3.63	-12.37	0	0	NM_020422_	TMEM159	transmembrane protein 159	16p12	NM 020422	RefSeq	Homo sapiens transmembrane protein 159 (TMEM159), mRNA.	85	85	17	20	TRUE	Hs.258212	blood| bone| bone marrow| brain| cervix| connective tissue| embryonic tissue| esophagus| eye| heart| intestine| kidney| larynx| liver| lung| lymph node| mammary gland| muscle| ovary| pancreas| placenta| prostate| skin| spleen| testis| thyroid| uterus| vascular| breast (mammary gland) tumor| chondrosarcoma| colorectal tumor| esophageal tumor| germ cell tumor| glioma| head and neck tumor| leukemia|…	chr16	+	21169698	21191937	NM_020422_	Q96B96	---	---	---	GO:0016021 // GO:0016020	integral component of membrane // membrane	inferred from electronic annotation // inferred from electronic annotation	---	---	---	---	---	---	---	---	16816660	20	1
17013664	3.57	3.72	3.64	7	7.58	7.23	3.65	7.27	-3.62	-12.33	3e-05	0.0046591	NM_030949_	PPP1R14C	protein phosphatase 1, regulatory (inhibitor) subunit 14C	6q24.3-q25.3	NM 030949	RefSeq	Homo sapiens protein phosphatase 1, regulatory (inhibitor) subunit 14C (PPP1R14C), mRNA.	100	100	19	19	TRUE	Hs.486798	brain| cervix| connective tissue| eye| heart| intestine| kidney| lung| lymph node| mammary gland| mouth| muscle| pancreas| parathyroid| pharynx| placenta| skin| testis| thymus| thyroid| breast (mammary gland) tumor| chondrosarcoma| colorectal tumor| germ cell tumor| glioma| head and neck tumor| lung tumor| non-neoplasia| normal| skin tumor| soft tissue/muscle tissue tumor| fetus| adult	chr6	+	150464188	150571528	NM_030949_	Q8TAE6	GO:0042325 // GO:0043086	regulation of phosphorylation // negative regulation of catalytic activity	inferred from electronic annotation // inferred from electronic annotation	GO:0005737 // GO:0016020	cytoplasm // membrane	inferred from electronic annotation // inferred from electronic annotation	GO:0004865 // GO:0004864	protein serine/threonine phosphatase inhibitor activity // protein phosphatase inhibitor activity	inferred from electronic annotation // inferred from electronic annotation	---	---	---	---	---	17013664	19	1
16703251	6.17	6.49	6.6	10	10.2	9.91	6.42	10.04	-3.62	-12.28	2e-05	0.00408	NM_001098500_	KIAA1217	KIAA1217	10p12.31	NM 001098500	RefSeq	Homo sapiens KIAA1217 (KIAA1217), transcript variant 2, mRNA.	100	58	18	18	FALSE	Hs.445885	adipose tissue| adrenal gland| ascites| bladder| bone| brain| connective tissue| ear| embryonic tissue| eye| heart| intestine| kidney| larynx| liver| lung| mammary gland| mouth| muscle| ovary| pancreas| pharynx| placenta| prostate| skin| spleen| stomach| testis| thymus| thyroid| trachea| uterus| bladder carcinoma| breast (mammary gland) tumor| chondrosarcoma| colorectal tumor| gastrointestinal tu…	chr10	+	23983675	24837184	NM_001098500_	Q5T5P2	GO:0048706 // GO:0007275 // GO:0048706	embryonic skeletal system development // multicellular organismal development // embryonic skeletal system development	inferred from sequence or structural similarity // inferred from electronic annotation // inferred from electronic annotation	GO:0005737 // GO:0005737	cytoplasm // cytoplasm	inferred from sequence or structural similarity // inferred from electronic annotation	GO:0003674	molecular function	no biological data available	---	---	---	---	---	16703251	31	1
17066278	3.93	4.04	4.13	7.95	7.84	7.15	4.03	7.65	-3.62	-12.27	0.00015	0.00850601	NM_000237_	LPL	lipoprotein lipase	8p22	NM 000237	RefSeq	Homo sapiens lipoprotein lipase (LPL), mRNA.	66	66	21	32	TRUE	Hs.180878	adipose tissue| adrenal gland| blood| bone| bone marrow| brain| cervix| connective tissue| embryonic tissue| esophagus| eye| heart| intestine| kidney| larynx| liver| lung| mammary gland| mouth| muscle| nerve| ovary| pancreas| parathyroid| placenta| prostate| spleen| stomach| testis| thymus| thyroid| trachea| uterus| vascular| breast (mammary gland) tumor| cervical tumor| chondrosarcoma| colorecta…	chr8	+	19759228	19824770	NM_000237_	P06858	GO:0001523 // GO:0006633 // GO:0006633 // GO:0006633 // GO:0006641 // GO:0006644 // GO:0007603 // GO:0009409 // GO:0010744 // GO:0010886 // GO:0010890 // GO:0019432 // GO:0019433 // GO:0019433 // GO:0034371 // GO:0034372 // GO:0034372 // GO:0042157 // GO:0042493 // GO:0044281 // GO:0070328 // GO:0006629 // GO:0010744 // GO:0016042 // GO:0019433	retinoid metabolic process // fatty acid biosynthetic process // fatty acid biosynthetic process // fatty acid biosynthetic process // triglyceride metabolic process // phospholipid metabolic process // phototransduction, visible light // response to cold // positive regulation of macrophage derived foam cell differentiation // positive regulation of cholesterol storage // positive regulation of …	traceable author statement // inferred by curator // inferred from direct assay // inferred from sequence or structural similarity // inferred from sequence or structural similarity // inferred from sequence or structural similarity // traceable author statement // inferred from electronic annotation // inferred by curator // inferred from mutant phenotype // inferred from mutant phenotype // inf…	GO:0005576 // GO:0005615 // GO:0005886 // GO:0009986 // GO:0031012 // GO:0031225 // GO:0034361 // GO:0042627 // GO:0070062 // GO:0005576 // GO:0005615 // GO:0016020	extracellular region // extracellular space // plasma membrane // cell surface // extracellular matrix // anchored component of membrane // very-low-density lipoprotein particle // chylomicron // extracellular vesicular exosome // extracellular region // extracellular space // membrane	traceable author statement // inferred from direct assay // inferred from electronic annotation // inferred from electronic annotation // inferred from electronic annotation // inferred from electronic annotation // inferred from electronic annotation // inferred from electronic annotation // inferred from direct assay // inferred from electronic annotation // inferred from electronic annotation …	GO:0004465 // GO:0004465 // GO:0004620 // GO:0004806 // GO:0004806 // GO:0005102 // GO:0005515 // GO:0008201 // GO:0017129 // GO:0034185 // GO:0003824 // GO:0004465 // GO:0004806 // GO:0008201 // GO:0008201 // GO:0016787	lipoprotein lipase activity // lipoprotein lipase activity // phospholipase activity // triglyceride lipase activity // triglyceride lipase activity // receptor binding // protein binding // heparin binding // triglyceride binding // apolipoprotein binding // catalytic activity // lipoprotein lipase activity // triglyceride lipase activity // heparin binding // heparin binding // hydrolase activi…	inferred from direct assay // inferred from sequence or structural similarity // inferred from sequence or structural similarity // inferred from direct assay // inferred from sequence or structural similarity // inferred from physical interaction // inferred from physical interaction // inferred from direct assay // inferred from electronic annotation // inferred from physical interaction // inf…	GenMAPP // GenMAPP	Fatty Acid Degradation // Statin Pathway PharmGKB	---	---	---	17066278	32	1
17052796	4.32	5.4	4.64	8.65	9.07	7.49	4.79	8.4	-3.61	-12.25	0.00321	0.0365434	NM_000083_	CLCN1	chloride channel, voltage-sensitive 1	7q35	NM 000083	RefSeq	Homo sapiens chloride channel, voltage-sensitive 1 (CLCN1), transcript variant 1, mRNA.	95	95	18	19	TRUE	Hs.121483	muscle| thymus| normal	chr7	+	143013219	143049176	NM_000083_	P35523	GO:0006810 // GO:0006936 // GO:0019227 // GO:0034220 // GO:0034765 // GO:0044070 // GO:0044070 // GO:0055085 // GO:1902476 // GO:1902476 // GO:0006810 // GO:0006811 // GO:0006821 // GO:0055085 // GO:0034220	transport // muscle contraction // neuronal action potential propagation // ion transmembrane transport // regulation of ion transmembrane transport // regulation of anion transport // regulation of anion transport // transmembrane transport // chloride transmembrane transport // chloride transmembrane transport // transport // ion transport // chloride transport // transmembrane transport // ion…	traceable author statement // traceable author statement // inferred from electronic annotation // traceable author statement // inferred from electronic annotation // inferred from electronic annotation // traceable author statement // traceable author statement // inferred from electronic annotation // traceable author statement // inferred from electronic annotation // inferred from electronic…	GO:0005886 // GO:0005887 // GO:0034707 // GO:0042383 // GO:0016020 // GO:0016021	plasma membrane // integral component of plasma membrane // chloride channel complex // sarcolemma // membrane // integral component of membrane	traceable author statement // traceable author statement // inferred from electronic annotation // inferred from electronic annotation // inferred from electronic annotation // inferred from electronic annotation	GO:0005247 // GO:0005254 // GO:0030554 // GO:0005216 // GO:0005244 // GO:0005247 // GO:0005254	voltage-gated chloride channel activity // chloride channel activity // adenyl nucleotide binding // ion channel activity // voltage-gated ion channel activity // voltage-gated chloride channel activity // chloride channel activity	inferred from electronic annotation // traceable author statement // inferred from electronic annotation // inferred from electronic annotation // inferred from electronic annotation // traceable author statement // inferred from electronic annotation	---	---	---	---	---	17052796	19	1
16696363	4.98	4.94	4.92	8.26	8.25	9.14	4.95	8.55	-3.61	-12.17	0.00025	0.0105672	NM_000261_	MYOC	myocilin, trabecular meshwork inducible glucocorticoid response	1q23-q24	NM 000261	RefSeq	Homo sapiens myocilin, trabecular meshwork inducible glucocorticoid response (MYOC), mRNA.	100	85	17	17	FALSE	Hs.436037	adipose tissue| brain| cervix| ear| esophagus| eye| heart| intestine| kidney| muscle| prostate| spleen| stomach| testis| thymus| thyroid| trachea| uterus| vascular| gastrointestinal tumor| non-neoplasia| normal| fetus| adult	chr1	-	171604557	171621857	NM_000261_	Q99972	GO:0001649 // GO:0001953 // GO:0014068 // GO:0014734 // GO:0022011 // GO:0030335 // GO:0031175 // GO:0035024 // GO:0038031 // GO:0038133 // GO:0043408 // GO:0045162 // GO:0051496 // GO:0051497 // GO:0051894 // GO:0051897 // GO:0051901 // GO:0060348 // GO:1900026	osteoblast differentiation // negative regulation of cell-matrix adhesion // positive regulation of phosphatidylinositol 3-kinase signaling // skeletal muscle hypertrophy // myelination in peripheral nervous system // positive regulation of cell migration // neuron projection development // negative regulation of Rho protein signal transduction // non-canonical Wnt signaling pathway via JNK casca…	inferred from direct assay // inferred from direct assay // inferred from direct assay // inferred from sequence or structural similarity // inferred from sequence or structural similarity // inferred from direct assay // inferred from mutant phenotype // inferred from direct assay // inferred from mutant phenotype // inferred from sequence or structural similarity // inferred from direct assay /…	GO:0005578 // GO:0005615 // GO:0005741 // GO:0005743 // GO:0005758 // GO:0005783 // GO:0005791 // GO:0005794 // GO:0005929 // GO:0016023 // GO:0031012 // GO:0031410 // GO:0033268 // GO:0070062 // GO:0005576 // GO:0005615 // GO:0005739 // GO:0005741 // GO:0005743 // GO:0005758 // GO:0005783 // GO:0005794 // GO:0016020 // GO:0031410 // GO:0042995 // GO:0070062	proteinaceous extracellular matrix // extracellular space // mitochondrial outer membrane // mitochondrial inner membrane // mitochondrial intermembrane space // endoplasmic reticulum // rough endoplasmic reticulum // Golgi apparatus // cilium // cytoplasmic membrane-bounded vesicle // extracellular matrix // cytoplasmic vesicle // node of Ranvier // extracellular vesicular exosome // extracellul…	inferred from electronic annotation // inferred from direct assay // inferred from direct assay // inferred from direct assay // inferred from direct assay // inferred from sequence or structural similarity // inferred from electronic annotation // inferred from direct assay // inferred from electronic annotation // inferred from electronic annotation // inferred from direct assay // inferred fro…	GO:0001968 // GO:0005109 // GO:0005515 // GO:0032027	fibronectin binding // frizzled binding // protein binding // myosin light chain binding	inferred from physical interaction // inferred from physical interaction // inferred from physical interaction // inferred from physical interaction	---	---	---	---	---	16696363	20	1
[truncated: 2,427 more rows]
[truncated: 1 more columns]
