# Supplementary material for: First Identification of RNA-Binding Proteins That Regulate Alternative Exons in the Dystrophin Gene
Source: Int J Mol Sci. 2020 Oct 21;21(20):7803. doi: 10.3390/ijms21207803 (PMC7589424; doi:10.3390/ijms21207803)
Supplement: Supplementary file 1 [file ijms-21-07803-s001.zip › supplemental data/suppl Table S6.xlsx]

## Sheet: siRNA
siRNA	siRNA sequence (5' to 3')	Source	additional information
si-CELF1	GAGCCGAGGUUGUGCAUUUUU	Dharmacon, Horizon Discovery
si-DAZAP	GAGACUCUGCGCAGCUACUUU	Dharmacon, Horizon Discovery
si-DDX5/DDX17	GGCUAGAUGUGGAAGAUGUUU	D. Auboeuf, UMR5239 CNRS/ENS, Lyon, France
si-RBFOX1	GGACAGGGCGAGGGAGAAAUU	Dharmacon, Horizon Discovery
si-RBFOX2	GCAAAUGGUUGGAAAUUAAUU	Dharmacon, Horizon Discovery
si-hnRNPA1	CAGCUGAGGAAGCUCUUCAUU	Dharmacon, Horizon Discovery
si-hnRNPA2	GGAACAGUUCCGUAAGCUCUU	Dharmacon, Horizon Discovery
si-MBNL1	CAGACAGACUUGAGGUAUGUU	Dharmacon, Horizon Discovery
si-PTBP1	CGGCAUUGUCCCAGAUAUAdTdT	Dharmacon, Horizon Discovery
si-QKI	GCUCAGAACAGAGCAGAAAUCUU	Dharmacon, Horizon Discovery
si-RBM4#1	UUACGGCUUUGUGCACAUA	D. Auboeuf, UMR5239 CNRS/ENS, Lyon, France	si-RBM4#1 is mixed in equimolar amounts with si-RBM4#2
si-RBM4#2	GGAGCUUCGAGCCAAGUUU	D. Auboeuf, UMR5239 CNRS/ENS, Lyon, France	si-RBM4#1 is mixed in equimolar amounts with si-RBM4#2
si-SRSF1	GCAGGUGAUGUAUGUUAUGUU	Dharmacon, Horizon Discovery
si-SRSF2	AAUCCAGGUCGCGAUCGAAUU	D. Auboeuf, UMR5239 CNRS/ENS, Lyon, France
si-TDP-43	AAGCAAAGCCAAGAUGAGCCUUU	Dharmacon, Horizon Discovery
si-Tra2b	GGAGGAUACAGAUCACGUUUU	Dharmacon, Horizon Discovery

## Sheet: Primers for PCR validation
Primer name	Primer sequence (5' to 3')	Source
DMD-PE1A-F	CTTTGGTGGGAAGAAGTAGAG	Eurofins Genomics
DMD-PE1A-R	CAGGGCATGAACTCTTGTG	Eurofins Genomics
DMD-E9-F	CCACCTATCCAGATAAGAAGTCC	Eurofins Genomics
DMD-E9-R	GCAATGTGTCCTCAGCAGAA	Eurofins Genomics
DMD-E37-F	CAGGCTGACACACTTTTGGA	Eurofins Genomics
DMD-E37-R	ATTGAAGTCTTCCTCTTTCAG	Eurofins Genomics
DMD-E38-F	CAGAGCTCAACCATCGATTTGC	Eurofins Genomics
DMD-E38-R	CCTCTCGCTTTCTCTCATCTG	Eurofins Genomics
DMD-E41-F	TGGTATCAGTACAAGAGGCAG	Eurofins Genomics
DMD-E41-R	GTCAGGAGCATTGAGAAGTTG	Eurofins Genomics
DMD-E71-F	CATCAGGAGAAGATGTTCGAGA	Eurofins Genomics
DMD-E71-R	TCATCGTGTGAAAGCTGAGG	Eurofins Genomics
DMD-E74-F	AGCAGAAATGGAAAACAGCAA	Eurofins Genomics
DMD-E74-R	GGAGAGGTGGGCATCATTT	Eurofins Genomics
DMD-E78-F	AGTCCTCCCCAGGACACAA	Eurofins Genomics
DMD-E78-R	CCAAATCATCTGCCATGTGG	Eurofins Genomics

## Sheet: Primers for qPCR
Primer name	Primer sequence (5' to 3')	Source
CELF1_F	CAGAGCAAAGGGTGCTGTTT	Eurofins Genomics
CELF1_R	ACGAAGAGAACATGACTCGG	Eurofins Genomics
DAZAP1_F	CAGACCGCACACGCTAGAT	Eurofins Genomics
DAZAP1_R	GGTCCTTTCTGCCATCCTTC	Eurofins Genomics
DDX5_F	CTCCTAAGGGACCACAAATACG	Eurofins Genomics
DDX5_R	CCATATCAAGCATTCTATCTGCT	Eurofins Genomics
DDX17_F	CATGCTAACTTCCCACAATATG	Eurofins Genomics
DDX17_R	CTTTCCAAGTATGGCTGGTG	Eurofins Genomics
RBFOX1_F	CCTCAGACAAATGTTTGGTCAAT	Eurofins Genomics
RBFOX1_R	GTGCTGTGGCATTATTTACCTC	Eurofins Genomics
RBFOX2_F	TGACGCAATGGTTCAGCCTT	Eurofins Genomics
RBFOX2_R	TCCACCTTCTGTCGTAAGAG	Eurofins Genomics
hnRNPA1_F	AGAGAGCTGTCTCCAGAGAAG	Eurofins Genomics
hnRNPA1_R	GGTCGTCAAAGGTTACAAAGGC	Eurofins Genomics
hnRNPA2_F	GCTGTAGCAAGAGAGGAATC	Eurofins Genomics
hnRNPA2_R	CCACAGGATCATGGTCATC	Eurofins Genomics
MBNL1_F	CATTACAACCCGTGCCAATG	Eurofins Genomics
MBNL1_R	CGACATACCTCAAGTCTGTC	Eurofins Genomics
PTBP1_F	CACCAGATTTTCTCCAAGTTCG	Eurofins Genomics
PTBP1_R	AGCGACAGCTTGGCGTG	Eurofins Genomics
QKI_F	GGGGAAATGGAAACGAAGGA	Eurofins Genomics
QKI_R	ACTCCTTTTCTCTGTACTGCC	Eurofins Genomics
RBM4_F	CAGAGTTTCAAGGCAAACGAATG	Eurofins Genomics
RBM4_R	CTGAACGATCTATCGGACACTC	Eurofins Genomics
SRSF1_F	CATGAGGGAGAAACTGCCTA	Eurofins Genomics
SRSF1_R	TTATGTACGAGAGCGAGATCTG	Eurofins Genomics
SRSF2_F	CAAGTCCAGATCCGCACGAA	Eurofins Genomics
SRSF2_R	ATTTTCTTAAGAGGACACCGCTCC	Eurofins Genomics
TDP-43_F	CTTATGGTGCAGGTCAAGAAAG	Eurofins Genomics
TDP-43_R	TCTTGGCTTTGCTTAGAATTAGG	Eurofins Genomics
TRA2b_F	GGAATCGGGCAAATCCTGAT	Eurofins Genomics
TRA2b_R	AGCTTCCTTGGCATCATCTAC	Eurofins Genomics
