# Supplementary material for: First Identification of RNA-Binding Proteins That Regulate Alternative Exons in the Dystrophin Gene
Source: Int J Mol Sci. 2020 Oct 21;21(20):7803. doi: 10.3390/ijms21207803 (PMC7589424; doi:10.3390/ijms21207803)
Supplement: Supplementary file 1 [file ijms-21-07803-s001.zip › supplemental data/Suppl Table S5.xlsx]

## Sheet: 0.05≥|ΔSJ|≥0.01
Event type	Junction	Event	si-RNA	1st_base_intron(1-based)⧗	last_base_intron(1-based)⧗	Type	Strand	IntronSize	UpstreamExon	DownstreamExon	READS_#1	psi5_#1	psi3_#1	Mean(psi5,psi3)_#1	READS_#2	psi5_#2	psi3_#2	Mean(psi5,psi3)_#2	READS_#3	psi5_#3	psi3_#3	Mean(psi5,psi3)_#3	READS_#4	psi5_#4	psi3_#4	Mean(psi5,psi3)_#4	Splice Junction (SJ)°	SD	△SJ ▲
Exon skipping	jction_8-10	skip_9	si-ctrl	32717228	32663270	STAR_junction	2	53959	End.Exon8+1	Start.Exon10-1	31	0.00697	0.00768	0.007325	17	0.00646	0.00727	0.006865	26	0.01141	0.01204	0.011725	5	0.00409	0.00446	0.004275	0.0075475	0.00309171
Exon skipping	jction_8-10	skip_9	si-CELF1	32717228	32663270	STAR_junction	2	53959	End.Exon8+1	Start.Exon10-1	22	0.02287	0.02537	0.02412	21	0.02738	0.02485	0.026115									0.0251175	0.00141068	0.01757
Exon skipping	jction_8-10	skip_9	si-RBFOX2	32717228	32663270	STAR_junction	2	53959	End.Exon8+1	Start.Exon10-1	33	0.01802	0.01973	0.018875	42	0.01784	0.01851	0.018175									0.018525	0.000494975	0.0109775
Exon skipping	jction_8-10	skip_9	si-SRSF1	32717228	32663270	STAR_junction	2	53959	End.Exon8+1	Start.Exon10-1	68	0.02466	0.02534	0.025	24	0.02874	0.02981	0.029275									0.0271375	0.00302288	0.01959
Exon skipping	jction_36-38	skip_37	si-ctrl	32382698	32366646	STAR_junction	2	16053	End.Exon36+1	Start.Exon38-1	46	0.01486	0.01734	0.0161	35	0.01583	0.01904	0.017435	40	0.01983	0.02367	0.02175	16	0.01198	0.0142	0.01309	0.0170937	0.00359697
Exon skipping	jction_36-38	skip_37	si-CELF1	32382698	32366646	STAR_junction	2	16053	End.Exon36+1	Start.Exon38-1	30	0.03409	0.03916	0.036625	25	0.02019	0.02851	0.02435									0.0304875	0.00867974	0.0133938
Exon skipping	jction_36-38	skip_37	si-PTBP1	32382698	32366646	STAR_junction	2	16053	End.Exon36+1	Start.Exon38-1	3	0.00182	0.00208	0.00195	6	0.00772	0.00972	0.00872									0.005335	0.00478711	-0.0117587
Exon skipping	jction_36-38	skip_37	si-RBFOX2	32382698	32366646	STAR_junction	2	16053	End.Exon36+1	Start.Exon38-1	87	0.05602	0.07196	0.06399	68	0.03026	0.0372	0.03373									0.04886	0.0213971	0.0317662
Exon skipping	jction_36-38	skip_37	si-SRSF1	32382698	32366646	STAR_junction	2	16053	End.Exon36+1	Start.Exon38-1	6	0.00218	0.00259	0.002385	2	0.00193	0.00261	0.00227									0.0023275	8.13173e-05	-0.0147662
Exon skipping	jction_37-39	skip_38	si-ctrl	32380904	32364198	STAR_junction	2	16707	End.Exon37+1	Start.Exon39-1	97	0.03578	0.03609	0.035935	61	0.03257	0.03216	0.032365	66	0.03837	0.03767	0.03802	13	0.01151	0.01229	0.0119	0.029555	0.0119994
Exon skipping	jction_37-39	skip_38	si-PTBP1	32380904	32364198	STAR_junction	2	16707	End.Exon37+1	Start.Exon39-1	14	0.00964	0.0098	0.00972	3	0.00486	0.00526	0.00506									0.00739	0.00329512	-0.022165
Exon skipping	jction_37-39	skip_38	si-TRA2b	32380904	32364198	STAR_junction	2	16707	End.Exon37+1	Start.Exon39-1	99	0.05291	0.05182	0.052365	25	0.04371	0.0495	0.046605									0.049485	0.00407294	0.01993
Exon skipping	jction_38-40	skip_39	si-ctrl	32366522	32361404	STAR_junction	2	5119	End.Exon38+1	Start.Exon40-1	8	0.00308	0.00344	0.00326	5	0.00271	0.00279	0.00275	7	0.00414	0.00396	0.00405	3	0.00286	0.00296	0.00291	0.0032425	0.000578929
Exon skipping	jction_38-40	skip_39	si-DDX5/17	32366522	32361404	STAR_junction	2	5119	End.Exon38+1	Start.Exon40-1	54	0.03819	0.03666	0.037425	97	0.0549	0.05799	0.056445									0.046935	0.0134492	0.0436925
Exon skipping	jction_38-40	skip_39	si-SRSF2	32366522	32361404	STAR_junction	2	5119	End.Exon38+1	Start.Exon40-1	29	0.02971	0.02959	0.02965	11	0.01023	0.00924	0.009735									0.0196925	0.014082	0.01645
Exon skipping	jction_40-42	skip_41	si-ctrl	32361250	32328394	STAR_junction	2	32857	End.Exon40+1	Start.Exon42-1	1	0.00041	0.00031	0.00036	3	0.00159	0.00125	0.00142	3	0.00172	0.00143	0.001575	0	0	0	0	0.00083875	0.000777307
Exon skipping	jction_40-42	skip_41	si-DAZAP1	32361250	32328394	STAR_junction	2	32857	End.Exon40+1	Start.Exon42-1	21	0.01038	0.0082	0.00929	11	0.01635	0.01236	0.014355									0.0118225	0.0035815	0.0109838
Exon skipping	jction_67-69	skip_68	si-ctrl	31222077	31198599	STAR_junction	2	23479	End.Exon67+1	Start.Exon69-1	5	0.00135	0.00128	0.001315	13	0.0054	0.00482	0.00511	0	0	0	0	3	0.00231	0.00275	0.00253	0.00223875	0.00217518
Exon skipping	jction_67-69	skip_68	si-DDX5/17	31222077	31198599	STAR_junction	2	23479	End.Exon67+1	Start.Exon69-1	31	0.0141	0.01277	0.013435	30	0.01666	0.01387	0.015265									0.01435	0.00129401	0.0121113
Exon skipping	jction_67-69	skip_68	si-QKI	31222077	31198599	STAR_junction	2	23479	End.Exon67+1	Start.Exon69-1	26	0.01836	0.01959	0.018975	8	0.00858	0.00801	0.008295									0.013635	0.0075519	0.0113963
Exon skipping	jction_67-69	skip_68	si-TDP-43	31222077	31198599	STAR_junction	2	23479	End.Exon67+1	Start.Exon69-1	51	0.02799	0.02554	0.026765	19	0.02326	0.0203	0.02178									0.0242725	0.00352493	0.0220338
Exon skipping	jction_71-75	skip_72-73-74	si-ctrl	31196048	31165636	STAR_junction	2	30413	End.Exon71+1	Start.Exon75-1	1	0.00045	0.00028	0.000365	0	0	0	0	0	0	0	0	0	0	0	0	9.125e-05	0.0001825
Exon skipping	jction_71-75	skip_72-73-74	si-DDX5/17	31196048	31165636	STAR_junction	2	30413	End.Exon71+1	Start.Exon75-1	23	0.01635	0.0135	0.014925	20	0.01348	0.01235	0.012915									0.01392	0.00142128	0.0138288
Exon skipping	jction_70-75	skip_71-72-73-74	si-ctrl	31196785	31165636	STAR_junction	2	31150	End.Exon70+1	Start.Exon75-1	27	0.00878	0.0076	0.00819	6	0.00327	0.00341	0.00334	12	0.00798	0.00759	0.007785	2	0.00262	0.00299	0.002805	0.00553	0.00285087
Exon skipping	jction_70-75	skip_71-72-73-74	si-QKI	31196785	31165636	STAR_junction	2	31150	End.Exon70+1	Start.Exon75-1	24	0.02778	0.02451	0.026145	13	0.01849	0.01771	0.0181									0.0221225	0.00568867	0.0165925
Pseudoexon	jction_34-34x	PE34x	si-ctrl	32398626	32384878	STAR_junction	2	13749	End.Exon34+1	Start.Exon35-1562	11	0.0038	*	0.00397	5	0.00246	*	0.001475	1	0.00046	*	0.00046	4	0.00332	*	0.00373	0.00240875	0.00171782
Pseudoexon	jction_34x-35	PE34x	si-ctrl	32384789	32383317	STAR_junction	2	1473	Start.Exon35-1473	Start.Exon35-1	12	*	0.00414		1	*	0.00049		1	*	0.00046		5	*	0.00414
Pseudoexon	jction_34-34x	PE34x	si-TDP-43	32398626	32384878	STAR_junction	2	13749	End.Exon34+1	Start.Exon35-1562	19	0.01096	*	0.011545	13	0.02131	*	0.018905									0.015225	0.00520431	0.0128162
Pseudoexon	jction_34x-35	PE34x	si-TDP-43	32384789	32383317	STAR_junction	2	1473	Start.Exon35-1473	Start.Exon35-1	21	*	0.01213		10	*	0.0165
Pseudoexon	jction_63-63x	PE63x	si-ctrl	31279071	31265886	STAR_junction	2	13186	End.Exon63+1	End.Exon63+13186	9	0.00282	*	0.002975	2	0.00099	*	0.00148	7	0.0038	*	0.002445	3	0.00347	*	0.00347	0.0025925	0.000851611
Pseudoexon	jction_63x-64	PE63x	si-ctrl	31265810	31241239	STAR_junction	2	24572	End.Exon63+13262	Start.Exon64-1	10	*	0.00313		4	*	0.00197		2	*	0.00109		3	*	0.00347
Pseudoexon	jction_63-63x	PE63x	si-DDX5/17	31279071	31265886	STAR_junction	2	13186	End.Exon63+1	End.Exon63+13186	12	0.00685	*	0.00883	18	0.01544	*	0.017745									0.0132875	0.00630386	0.010695
Pseudoexon	jction_63x-64	PE63x	si-DDX5/17	31265810	31241239	STAR_junction	2	24572	End.Exon63+13262	Start.Exon64-1	19	*	0.01081		32	*	0.02005
alternative junction	jction_E77+1619/E78	jction_E77+1619/E78	si-ctrl	31150599	31144791	STAR_junction	2	5809	End.Exon77+1620	Start.Exon78-1	1	*	0.00029	*	2	*	0.00151	*	3	*	0.00201	*	0	*	0	*	0.0009525	0.000961817
alternative junction	jction_E77+1619/E78	jction_E77+1619/E78	si-TDP-43	31150599	31144791	STAR_junction	2	5809	End.Exon77+1620	Start.Exon78-1	5	*	0.02941	*	2	*	0.01064	*									0.020025	0.0132724	0.0190725
alternative junction	jction_E78-94/E78	jction_E78-94/E78	si-ctrl	31144883	31144791	STAR_junction	2	93	Start.Exon78-93	Start.Exon78-1	7	*	0.00202	*	1	*	0.00075	*	5	*	0.00335	*	2	*	0.00334	*	0.002365	0.00124474
alternative junction	jction_E78-94/E78	jction_E78-94/E78	si-TDP-43	31144883	31144791	STAR_junction	2	93	Start.Exon78-93	Start.Exon78-1	4	*	0.02353	*	2	*	0.01064	*									0.017085	0.00911461	0.01472
⧗	based on human assembly GRCh37 (hg19)
▲	△SJ = SJ(si-RBP)-SJ(si-ctrl)
°	SJ=Mean(Psi5, psi3), see Supplementary Figure 1 for calculation details
*	not used in the Splicing Junction calculation
#n	biological replicates (n=4 for si-Ctrl and n=2 for si-RBP)
